# Supplementary material for: 5-Cyclo­hexyl-3-(3-fluoro­phenyl­sulfon­yl)-2-methyl-1-benzofuran
Source: Acta Crystallogr Sect E Struct Rep Online. 2011 Apr 7;67(Pt 5):o1053. doi: 10.1107/S1600536811011767 (PMC3089263; doi:10.1107/S1600536811011767)
Supplement: Supplementary file 2 [file e-67-o1053-Isup2.hkl]

# 
# h,k,l, Fc-squared, Fo-squared, sigma(Fo-squared) and status flag 
# 
data_I
_shelx_title ' 1079 IN P-1' 
_shelx_refln_list_code          4 
_shelx_F_calc_maximum      138.36 
_exptl_crystal_F_000       392.00 
_reflns_d_resolution_high  0.7685 
 
loop_ 
 _symmetry_equiv_pos_as_xyz 
 'x, y, z' 
 '-x, -y, -z' 
 
_cell_length_a     9.0456 
_cell_length_b    10.1996 
_cell_length_c    10.4216 
_cell_angle_alpha  89.915 
_cell_angle_beta   70.461 
_cell_angle_gamma  83.775 
 
_shelx_F_squared_multiplier     1.000 
 
loop_ 
 _refln_index_h 
 _refln_index_k 
 _refln_index_l 
 _refln_F_squared_calc 
 _refln_F_squared_meas 
 _refln_F_squared_sigma 
 _refln_observed_status 
   1   0   0      785.35      794.54      7.72 o 
   2   0   0      699.28      689.37      6.41 o 
   4   0   0        2.92        7.64      0.30 o 
   5   0   0        5.48        7.82      0.46 o 
   6   0   0        1.15        1.96      0.29 o 
   7   0   0       46.25       41.72      1.06 o 
   8   0   0        3.43        4.06      0.62 o 
   9   0   0       13.89       11.07      1.09 o 
  10   0   0      121.40      122.08      3.34 o 
  11   0   0       26.98       29.23      2.21 o 
 -10   1   0      171.89      183.57      4.95 o 
  -9   1   0       27.20       26.75      1.50 o 
  -8   1   0      157.10      161.51      3.29 o 
  -7   1   0       38.33       40.25      1.13 o 
  -6   1   0      168.98      165.43      2.43 o 
  -5   1   0      134.31      134.46      1.93 o 
  -4   1   0      134.12      147.79      1.76 o 
  -3   1   0      478.46      454.50      4.45 o 
  -2   1   0      791.70      807.91      7.85 o 
  -1   1   0       48.85       56.23      0.75 o 
   0   1   0      510.64      538.70     16.67 o 
   1   1   0      375.86      402.48      5.29 o 
   2   1   0     1405.50     1490.09     13.55 o 
   3   1   0        6.14        1.56      0.15 o 
   4   1   0      341.44      321.79      3.31 o 
   5   1   0      300.43      276.87      3.02 o 
   6   1   0       22.25       21.52      0.66 o 
   7   1   0      132.04      126.12      2.38 o 
   8   1   0        6.05        4.08      0.70 o 
   9   1   0       26.89       26.76      1.35 o 
  10   1   0       33.11       37.05      3.68 o 
  11   1   0        0.27        0.35      0.67 o 
 -10   2   0        7.02        6.34      1.07 o 
  -9   2   0        0.96        0.95      0.65 o 
  -8   2   0      172.04      172.93      2.92 o 
  -7   2   0      161.23      143.88      2.29 o 
  -6   2   0       12.01       10.61      0.52 o 
  -5   2   0        3.00        5.14      0.38 o 
  -4   2   0     1002.50     1164.15     10.93 o 
  -3   2   0       30.34       20.85      0.44 o 
  -2   2   0     4831.29     4208.38    105.00 o 
  -1   2   0    12578.62     8269.46    235.26 o 
   0   2   0      826.56      880.56     19.06 o 
   1   2   0     6524.84     5290.99    196.49 o 
   2   2   0     5338.44     4452.76     79.39 o 
   3   2   0     1928.03     1876.47     17.97 o 
   4   2   0        7.12        6.68      0.50 o 
   5   2   0      278.51      254.71      2.77 o 
   6   2   0       32.40       30.21      0.69 o 
   7   2   0      251.90      257.92      4.29 o 
   8   2   0        9.64       10.72      0.76 o 
   9   2   0        7.93        8.65      1.10 o 
  10   2   0       14.50       14.09      1.21 o 
  11   2   0        0.02       -0.62      0.80 o 
 -10   3   0       16.35       18.27      1.46 o 
  -9   3   0      134.01      125.02      3.36 o 
  -8   3   0      131.03      132.18      2.65 o 
  -7   3   0       44.01       37.13      1.10 o 
  -6   3   0       33.39       34.68      0.97 o 
  -5   3   0      120.70      118.23      1.92 o 
  -4   3   0      278.58      268.09      3.23 o 
  -3   3   0      392.04      438.40      5.68 o 
  -2   3   0       78.34       68.26      1.07 o 
  -1   3   0     2564.19     2437.44     42.24 o 
   0   3   0      183.51      196.56      5.05 o 
   1   3   0     1476.41     1514.62     23.38 o 
   2   3   0      680.14      759.45     10.05 o 
   3   3   0      558.76      550.70      7.37 o 
   4   3   0       23.69       33.33      0.77 o 
   5   3   0      204.10      193.09      2.09 o 
   6   3   0      324.47      319.76      3.82 o 
   7   3   0      289.29      297.75      4.35 o 
   8   3   0       10.25        9.79      0.78 o 
   9   3   0        1.00        1.32      0.52 o 
  10   3   0        3.28        3.02      1.60 o 
  11   3   0       12.05       19.56      3.64 o 
 -10   4   0       52.37       56.49      3.91 o 
  -9   4   0       41.85       39.63      2.30 o 
  -8   4   0       39.99       40.26      1.83 o 
  -7   4   0        1.04        0.48      0.30 o 
  -6   4   0      335.61      337.81      5.01 o 
  -5   4   0       17.22       10.55      0.58 o 
  -4   4   0      262.28      269.18      4.40 o 
  -3   4   0     1681.03     1873.72     31.10 o 
  -2   4   0       95.40      116.09      3.98 o 
  -1   4   0     1618.29     1737.71     28.18 o 
   0   4   0        0.05        2.50      0.57 o 
   1   4   0     1880.86     1940.16     59.05 o 
   2   4   0       42.84       30.50      1.25 o 
   3   4   0       59.71       81.87      1.39 o 
   4   4   0      416.31      429.21      6.87 o 
   5   4   0      175.10      178.58      3.37 o 
   6   4   0      814.69      831.21     10.41 o 
   7   4   0        8.63        8.70      1.38 o 
   8   4   0        0.01       -0.07      0.61 o 
   9   4   0       30.29       28.85      2.05 o 
  10   4   0        2.06        1.65      1.01 o 
  -9   5   0       11.68        8.75      1.11 o 
  -8   5   0        0.54        0.76      0.64 o 
  -7   5   0        0.56        0.00      0.35 o 
  -6   5   0       48.05       41.28      1.61 o 
  -5   5   0      145.11      148.13      3.12 o 
  -4   5   0      123.85      116.42      2.86 o 
  -3   5   0       14.38       16.19      0.88 o 
  -2   5   0      308.95      290.23      9.66 o 
  -1   5   0       19.07       15.57      0.90 o 
   0   5   0        5.39       10.04      0.51 o 
   1   5   0      765.00      793.33     13.91 o 
   2   5   0       22.75       34.98      1.15 o 
   3   5   0      177.76      193.75      2.91 o 
   4   5   0        0.52        0.22      0.21 o 
   5   5   0       13.07       13.87      0.83 o 
   6   5   0     1182.26     1132.43     35.98 o 
   7   5   0        8.45        9.36      2.26 o 
   8   5   0       15.30       15.11      1.23 o 
   9   5   0       16.13        9.65      2.51 o 
  10   5   0        9.36        8.10      1.86 o 
  -9   6   0        8.40        6.34      1.85 o 
  -8   6   0       72.82       67.70      3.33 o 
  -7   6   0       12.35       10.55      2.27 o 
  -6   6   0        0.39        5.66      1.19 o 
  -5   6   0       19.48       16.72      1.43 o 
  -4   6   0       75.46       85.66      2.39 o 
  -3   6   0       14.53       31.65      4.39 o 
  -2   6   0     1151.23     1249.50     19.47 o 
  -1   6   0       67.13       66.38      1.93 o 
   0   6   0      810.08      832.53     12.93 o 
   1   6   0        7.73       10.34      0.80 o 
   2   6   0       42.80       34.69      1.13 o 
   3   6   0      266.29      286.22      4.17 o 
   4   6   0        2.54        1.21      0.32 o 
   5   6   0      562.13      534.31     18.05 o 
   6   6   0      268.76      280.07     11.16 o 
   7   6   0        8.54        7.40      1.88 o 
   8   6   0        5.46        3.64      1.63 o 
   9   6   0       22.65       28.33      3.76 o 
  10   6   0       10.39       14.17      3.26 o 
  -8   7   0       13.73       12.84      1.72 o 
  -7   7   0        0.01        6.49      1.22 o 
  -6   7   0        1.20        0.94      0.74 o 
  -5   7   0      240.00      246.15      7.28 o 
  -4   7   0       68.10       65.03      2.61 o 
  -3   7   0       18.84       15.08      0.90 o 
  -2   7   0      632.71      602.21     11.97 o 
  -1   7   0       15.79       21.86      1.58 o 
   0   7   0       16.86       20.52      0.81 o 
   1   7   0       54.72       49.82      1.26 o 
   2   7   0       44.29       42.35      1.50 o 
   3   7   0       20.26       21.89      0.71 o 
   4   7   0      498.13      475.01     15.67 o 
   5   7   0      582.99      552.99     18.55 o 
   6   7   0      311.71      285.58     11.28 o 
   7   7   0       10.67       19.68      2.63 o 
   8   7   0        1.21        1.38      1.25 o 
   9   7   0        8.92       11.41      2.76 o 
  10   7   0       36.30       33.72      4.51 o 
  -8   8   0       26.39       32.62      2.55 o 
  -7   8   0        1.77        1.50      1.03 o 
  -6   8   0       17.06       15.75      2.03 o 
  -5   8   0      233.32      218.67      6.08 o 
  -4   8   0      102.21      110.18      5.26 o 
  -3   8   0       24.66       23.76      1.17 o 
  -2   8   0       39.81       38.43      1.82 o 
  -1   8   0        1.76        3.22      0.51 o 
   0   8   0        0.38        1.17      0.30 o 
   1   8   0        3.89        4.17      0.52 o 
   2   8   0      271.00      279.29      4.96 o 
   3   8   0       47.34       50.67      2.17 o 
   4   8   0      114.72      111.07      5.14 o 
   5   8   0      386.25      390.26     13.92 o 
   6   8   0       19.28       21.56      2.63 o 
   7   8   0        0.05       -0.25      1.13 o 
   8   8   0       20.73       18.80      3.01 o 
   9   8   0        2.53        1.00      1.50 o 
  -7   9   0        5.65        6.52      1.86 o 
  -6   9   0       26.84       31.18      2.29 o 
  -5   9   0      106.64      109.71      4.05 o 
  -4   9   0       38.27       41.95      2.27 o 
  -3   9   0      103.34       94.75      3.34 o 
  -2   9   0       53.18       54.40      3.08 o 
  -1   9   0        0.03        0.01      0.44 o 
   0   9   0      189.54      182.00      8.30 o 
   1   9   0       15.32       12.05      0.92 o 
   2   9   0       80.66       81.79      2.83 o 
   3   9   0        1.90        5.27      1.00 o 
   4   9   0       57.31       54.16      3.26 o 
   5   9   0      445.24      424.11     15.04 o 
   6   9   0       21.38       23.19      2.63 o 
   7   9   0       71.04       74.97      5.14 o 
   8   9   0       52.72       56.54      4.76 o 
  -6  10   0       46.48       48.51      3.67 o 
  -5  10   0       84.36       89.66      5.41 o 
  -4  10   0        4.24        2.21      1.31 o 
  -3  10   0       74.26       65.13      2.87 o 
  -2  10   0       11.45       12.95      1.26 o 
  -1  10   0       26.38       26.99      1.97 o 
   0  10   0        0.48        0.27      0.57 o 
   1  10   0      188.01      179.99      5.26 o 
   2  10   0      295.91      296.64      7.80 o 
   3  10   0        1.05        0.50      0.63 o 
   4  10   0      209.54      201.84      7.90 o 
   5  10   0       47.10       45.63      3.26 o 
   6  10   0        0.07        0.25      1.00 o 
   7  10   0       16.92       14.29      2.38 o 
   8  10   0       23.63       24.95      3.26 o 
  -5  11   0       22.77       29.80      4.28 o 
  -4  11   0       12.34       12.39      1.84 o 
  -3  11   0       33.03       34.42      2.47 o 
  -2  11   0       38.82       44.77      3.76 o 
  -1  11   0        0.02        0.31      0.59 o 
   0  11   0       18.60       15.32      2.19 o 
   1  11   0        4.91        3.51      0.80 o 
   2  11   0        0.08        0.88      0.75 o 
   3  11   0       25.27       22.57      2.01 o 
   4  11   0       14.51       17.05      1.88 o 
   5  11   0       33.95       34.10      2.76 o 
   6  11   0       80.21       81.24      4.89 o 
   7  11   0        7.45        6.77      1.88 o 
  -3  12   0        0.73        3.54      1.15 o 
  -2  12   0        4.73        3.49      1.12 o 
  -1  12   0       12.27       13.20      1.94 o 
   0  12   0        3.08        4.75      1.04 o 
   1  12   0      157.29      143.29      5.77 o 
   2  12   0        0.83        0.88      0.75 o 
   3  12   0      113.40      115.96      5.14 o 
   4  12   0      297.39      287.46     10.53 o 
   5  12   0        0.72       -0.13      0.88 o 
   0  13   0       26.68       31.59      2.51 o 
   1  13   0       67.61       76.85      3.89 o 
   2  13   0       23.80       23.19      2.01 o 
   3  13   0        2.14        2.51      1.13 o 
  -2 -13   1       39.47       40.87      2.51 o 
  -1 -13   1       16.80       20.94      1.76 o 
   0 -13   1       18.37       18.18      1.63 o 
   1 -13   1       25.68       25.91      4.14 o 
  -5 -12   1       46.29       50.90      3.51 o 
  -4 -12   1       12.17        7.77      1.38 o 
  -3 -12   1      159.66      168.12      6.52 o 
  -2 -12   1        0.85        0.25      0.63 o 
  -1 -12   1        7.56        5.89      1.00 o 
   0 -12   1       30.04       28.12      1.81 o 
   1 -12   1       36.97       40.38      8.52 o 
   2 -12   1       40.06       48.69      2.68 o 
   3 -12   1        5.10        3.64      1.38 o 
  -6 -11   1        0.03        0.50      1.13 o 
  -5 -11   1        0.36        0.38      1.00 o 
  -4 -11   1       16.84       15.04      1.88 o 
  -3 -11   1      239.26      217.38      7.90 o 
  -2 -11   1      235.21      217.01      7.40 o 
  -1 -11   1       68.54       68.37      2.68 o 
   0 -11   1        6.66        7.66      0.94 o 
   1 -11   1       65.34       67.15      7.52 o 
   2 -11   1        0.34        0.53      0.64 o 
   3 -11   1        7.75        7.26      1.17 o 
   4 -11   1       63.79       52.82      2.70 o 
   5 -11   1        4.02        2.35      1.09 o 
  -7 -10   1        9.59        6.52      2.01 o 
  -6 -10   1       93.78       87.38      5.27 o 
  -5 -10   1       67.21       60.18      3.89 o 
  -4 -10   1      216.76      210.74      8.27 o 
  -3 -10   1       15.01       13.41      1.50 o 
  -2 -10   1       10.52        8.52      1.00 o 
  -1 -10   1        0.02       -0.03      0.36 o 
   0 -10   1       98.11      100.75      3.26 o 
   1 -10   1        9.06        7.21      0.86 o 
   2 -10   1       49.41       44.58      2.14 o 
   3 -10   1       46.89       56.21      2.49 o 
   4 -10   1      156.18      160.66      5.89 o 
   5 -10   1        2.64        3.67      1.14 o 
   6 -10   1       29.03       33.42      2.40 o 
  -8  -9   1        3.05        4.14      1.88 o 
  -7  -9   1        5.45        5.01      1.76 o 
  -6  -9   1       11.49        7.27      1.76 o 
  -5  -9   1        1.47        1.50      1.00 o 
  -4  -9   1      190.97      182.03      7.27 o 
  -3  -9   1        7.39        5.14      1.00 o 
  -2  -9   1        3.75        4.16      0.43 o 
  -1  -9   1       57.58       59.09      3.19 o 
   0  -9   1      224.85      229.27      4.48 o 
   1  -9   1        2.92        1.91      0.53 o 
   2  -9   1       80.87       70.09      2.72 o 
   3  -9   1      149.96      144.18      4.30 o 
   4  -9   1       94.45       95.35      3.45 o 
   5  -9   1       10.63        9.43      1.31 o 
   6  -9   1        9.64        7.25      1.32 o 
   7  -9   1       11.89       12.89      1.70 o 
  -9  -8   1       10.47        9.28      2.63 o 
  -8  -8   1        7.82        9.28      2.38 o 
  -7  -8   1       50.65       46.89      4.14 o 
  -6  -8   1      113.44      120.35      6.39 o 
  -5  -8   1      106.67       92.77      5.01 o 
  -4  -8   1      428.36      424.86     14.54 o 
  -3  -8   1      444.39      453.73     11.78 o 
  -2  -8   1       23.15       27.64      1.52 o 
  -1  -8   1      106.92      119.83      4.56 o 
   0  -8   1       12.25       12.28      2.82 o 
   1  -8   1       79.08       78.73      3.29 o 
   2  -8   1      259.92      236.97      5.64 o 
   3  -8   1      200.98      202.02      4.51 o 
   4  -8   1       92.15       89.20      3.17 o 
   5  -8   1       13.07        8.04      1.17 o 
   6  -8   1       25.65       25.30      1.97 o 
   7  -8   1       21.32       17.58      1.81 o 
   8  -8   1        7.62        9.11      1.53 o 
  -9  -7   1       19.16       17.30      3.26 o 
  -8  -7   1        0.43       -0.25      1.13 o 
  -7  -7   1       39.88       37.36      3.64 o 
  -6  -7   1      268.95      271.92     11.16 o 
  -5  -7   1       18.86       19.56      2.26 o 
  -4  -7   1       26.38       22.69      2.13 o 
  -3  -7   1      302.04      325.59      4.79 o 
  -2  -7   1       32.96       35.17      1.00 o 
  -1  -7   1        2.82        4.76      1.38 o 
   0  -7   1      224.07      226.06      6.82 o 
   1  -7   1       10.66       13.32      0.82 o 
   2  -7   1        0.13        0.13      0.30 o 
   3  -7   1      330.16      324.45      6.08 o 
   4  -7   1        0.42        1.16      0.51 o 
   5  -7   1       19.42       16.63      2.68 o 
   6  -7   1        5.56        5.87      1.08 o 
   7  -7   1       82.26       96.64      3.88 o 
   8  -7   1       26.96       21.49      2.04 o 
 -10  -6   1        0.23       -1.13      1.63 o 
  -9  -6   1        4.18        3.01      1.88 o 
  -8  -6   1       51.50       43.38      4.26 o 
  -7  -6   1       95.67      104.68      6.27 o 
  -6  -6   1       95.92       92.77      5.52 o 
  -5  -6   1       88.78       88.38      4.89 o 
  -4  -6   1      356.14      355.02      8.63 o 
  -3  -6   1      105.69      105.38      2.50 o 
  -2  -6   1       43.64       44.61      1.12 o 
  -1  -6   1      192.97      220.39      8.90 o 
   0  -6   1      168.59      178.77      5.64 o 
   1  -6   1      487.72      492.02      9.70 o 
   2  -6   1      249.53      253.31      4.73 o 
   3  -6   1      328.82      331.89      5.40 o 
   4  -6   1       80.06       63.35      1.91 o 
   5  -6   1        6.94        8.85      1.58 o 
   6  -6   1       10.52        7.91      1.16 o 
   7  -6   1       84.83       86.79      4.93 o 
   8  -6   1       13.29       14.73      1.69 o 
   9  -6   1        2.00        2.94      1.24 o 
 -10  -5   1        9.03        7.15      2.76 o 
  -9  -5   1       36.42       41.37      4.51 o 
  -8  -5   1       51.46       57.57      6.27 o 
  -7  -5   1      137.99      127.12      7.15 o 
  -6  -5   1       49.17       45.51      3.76 o 
  -5  -5   1      121.49      125.37      6.14 o 
  -4  -5   1      950.29      979.11     13.24 o 
  -3  -5   1      406.78      405.60      6.26 o 
  -2  -5   1       71.00       79.07      1.63 o 
  -1  -5   1        1.61        1.00      0.75 o 
   0  -5   1       56.85       49.02      3.26 o 
   1  -5   1      566.81      537.70      8.56 o 
   2  -5   1     2642.15     2635.78     39.35 o 
   3  -5   1        0.93        1.16      0.36 o 
   4  -5   1      481.74      496.51      8.67 o 
   5  -5   1       98.09       90.68      2.50 o 
   6  -5   1        6.94        9.11      0.63 o 
   7  -5   1       32.68       30.20      2.03 o 
   8  -5   1        3.51        3.51      0.78 o 
   9  -5   1       44.08       47.46      2.14 o 
 -10  -4   1        0.78        1.18      0.95 o 
  -9  -4   1        9.68        7.10      1.37 o 
  -8  -4   1      110.22      119.14      3.15 o 
  -7  -4   1      135.04      126.30      3.09 o 
  -6  -4   1       24.54       26.92      1.31 o 
  -5  -4   1        3.16        4.08      0.57 o 
  -4  -4   1      524.03      526.15      8.91 o 
  -3  -4   1       50.19       61.16      1.52 o 
  -2  -4   1       18.84       27.68      0.78 o 
  -1  -4   1     1186.65     1151.60     25.13 o 
   0  -4   1       24.91       12.66      1.50 o 
   1  -4   1      245.04      290.45      4.99 o 
   2  -4   1     4473.41     4266.85     96.49 o 
   3  -4   1       63.86       67.52      1.55 o 
   4  -4   1       18.20       17.90      0.57 o 
   5  -4   1      191.93      199.42      3.75 o 
   6  -4   1        5.08        5.26      0.46 o 
   7  -4   1        8.36        7.49      0.84 o 
   8  -4   1       18.53       16.65      0.99 o 
   9  -4   1      120.42      122.32      3.51 o 
  10  -4   1        5.13        5.28      1.84 o 
 -10  -3   1        0.36        1.00      1.15 o 
  -9  -3   1      122.69      127.72      5.76 o 
  -8  -3   1       61.11       60.65      3.10 o 
  -7  -3   1      166.83      170.15      3.46 o 
  -6  -3   1        0.15       -0.03      0.18 o 
  -5  -3   1      131.54      137.51      1.93 o 
  -4  -3   1      207.55      217.33      2.61 o 
  -3  -3   1       56.67       57.91      0.97 o 
  -2  -3   1      581.79      675.75      9.97 o 
  -1  -3   1       17.47        6.59      0.57 o 
   0  -3   1     1889.11     1821.94     55.54 o 
   1  -3   1     5946.58     5372.92    168.25 o 
   2  -3   1      160.66      167.87      2.39 o 
   3  -3   1       72.77       75.83      1.42 o 
   4  -3   1        0.38        0.57      0.27 o 
   5  -3   1      164.52      208.75      2.65 o 
   6  -3   1       83.33       77.99      1.84 o 
   7  -3   1       56.43       47.84      1.20 o 
   8  -3   1       85.77       87.93      1.97 o 
   9  -3   1       53.21       59.43      1.89 o 
  10  -3   1        0.10       -0.16      0.70 o 
 -10  -2   1       14.06       16.50      1.31 o 
  -9  -2   1      102.43      110.61      3.24 o 
  -8  -2   1       31.70       30.66      1.23 o 
  -7  -2   1       10.30       12.38      0.96 o 
  -6  -2   1        2.87        1.56      0.27 o 
  -5  -2   1      371.11      372.97      3.87 o 
  -4  -2   1      125.57      125.29      1.70 o 
  -3  -2   1      934.68     1009.34      9.34 o 
  -2  -2   1       81.37       84.13      1.11 o 
  -1  -2   1        1.58        0.63      0.10 o 
   0  -2   1     1160.83     1112.87     34.10 o 
   1  -2   1    15343.47    10560.84    225.16 o 
   2  -2   1      584.81      588.42      7.27 o 
   3  -2   1       13.34        4.67      0.19 o 
   4  -2   1       52.75       43.59      0.92 o 
   5  -2   1       46.07       36.67      0.77 o 
   6  -2   1       96.46      101.29      1.79 o 
   7  -2   1      185.20      189.40      2.97 o 
   8  -2   1        5.15        3.18      0.46 o 
   9  -2   1       68.85       71.48      2.39 o 
  10  -2   1        5.31        4.55      1.00 o 
 -10  -1   1        5.36        3.24      0.90 o 
  -9  -1   1       25.51       28.03      2.21 o 
  -8  -1   1       47.11       45.35      1.52 o 
  -7  -1   1        2.02        1.25      0.48 o 
  -6  -1   1       36.28       38.57      0.89 o 
  -5  -1   1       42.06       49.21      0.88 o 
  -4  -1   1      182.84      212.50      2.35 o 
  -3  -1   1     1432.90     1457.13     13.40 o 
  -2  -1   1      109.13       98.80      1.10 o 
  -1  -1   1     4654.85     3573.46     83.98 o 
   0  -1   1     1640.99     1462.19     46.20 o 
   1  -1   1       45.77       46.54      0.57 o 
   2  -1   1        0.40        0.32      0.07 o 
   3  -1   1     1605.75     1529.65     14.02 o 
   4  -1   1        3.89        7.27      0.28 o 
   5  -1   1       79.90       93.66      1.33 o 
   6  -1   1      254.44      286.72      3.43 o 
   7  -1   1       31.92       29.66      1.04 o 
   8  -1   1      129.83      131.77      2.22 o 
   9  -1   1       92.76       92.45      2.57 o 
  10  -1   1       61.20       58.39      2.52 o 
  11  -1   1       17.56       15.99      2.20 o 
 -10   0   1        0.29       -0.67      0.67 o 
  -9   0   1       30.06       30.32      1.47 o 
  -8   0   1       66.17       68.25      2.07 o 
  -7   0   1       72.46       66.19      1.67 o 
  -6   0   1       26.50       21.51      0.66 o 
  -5   0   1        1.66        1.81      0.25 o 
  -4   0   1       25.38       29.99      0.69 o 
  -3   0   1      300.80      310.79      3.33 o 
  -2   0   1      412.25      385.13      3.74 o 
  -1   0   1     7136.38     4894.68    156.51 o 
   0   0   1        0.10        0.19      0.05 o 
   1   0   1      307.56      311.00      3.09 o 
   2   0   1     1421.32     1444.71     12.42 o 
   3   0   1      174.76      163.65      1.77 o 
   4   0   1       68.62       52.78      0.81 o 
   5   0   1      130.67      121.49      1.57 o 
   6   0   1        4.46        4.35      0.53 o 
   7   0   1        0.19       -0.18      0.24 o 
   8   0   1      835.15      831.79     11.71 o 
   9   0   1        3.29        2.67      0.57 o 
  10   0   1       34.61       32.60      1.65 o 
  11   0   1        0.45        0.92      1.05 o 
 -10   1   1       23.88       24.44      2.17 o 
  -9   1   1       83.61       83.57      2.99 o 
  -8   1   1       73.59       76.71      3.20 o 
  -7   1   1        1.22        0.84      0.35 o 
  -6   1   1        8.36        9.11      0.56 o 
  -5   1   1      226.49      256.55      3.13 o 
  -4   1   1       59.88       60.10      0.96 o 
  -3   1   1       12.88       13.35      0.38 o 
  -2   1   1      454.42      438.63      4.26 o 
  -1   1   1      274.53      281.57      2.76 o 
   0   1   1      626.52      636.11      8.87 o 
   1   1   1     2111.20     1800.74     46.96 o 
   2   1   1    19144.03    11570.11    293.10 o 
   3   1   1      870.10      925.92      8.59 o 
   4   1   1        8.78       11.82      0.42 o 
   5   1   1        4.72        3.94      0.26 o 
   6   1   1      138.95      130.78      1.73 o 
   7   1   1       31.43       33.14      0.98 o 
   8   1   1      158.22      145.06      2.96 o 
   9   1   1       12.86       14.79      1.97 o 
  10   1   1        9.30        7.32      1.18 o 
  11   1   1        0.41        0.53      0.69 o 
 -10   2   1       32.75       31.98      2.45 o 
  -9   2   1      135.14      138.05      3.67 o 
  -8   2   1      547.14      541.07      9.68 o 
  -7   2   1        7.91        9.14      0.62 o 
  -6   2   1      131.05      126.90      2.18 o 
  -5   2   1       11.48       12.75      0.55 o 
  -4   2   1      177.05      174.23      2.23 o 
  -3   2   1      500.43      526.30      5.19 o 
  -2   2   1     1320.60     1307.63     12.07 o 
  -1   2   1     1717.77     1625.37     15.64 o 
   0   2   1     2565.02     2390.85     80.41 o 
   1   2   1       46.59       57.28      1.06 o 
   2   2   1     7804.25     6393.11     65.82 o 
   3   2   1     3443.75     3269.44     61.96 o 
   4   2   1      549.42      602.01      5.51 o 
   5   2   1       22.91       20.64      0.49 o 
   6   2   1      319.79      318.37      3.45 o 
   7   2   1      983.45      957.42     12.95 o 
   8   2   1       10.88        9.33      0.95 o 
   9   2   1        8.93        9.69      0.79 o 
  10   2   1        0.11       -0.45      0.45 o 
  11   2   1        0.27        0.27      0.72 o 
 -10   3   1       26.60       26.17      2.47 o 
  -9   3   1       18.42       21.27      2.32 o 
  -8   3   1        1.78        3.22      0.68 o 
  -7   3   1        1.20        0.62      0.32 o 
  -6   3   1       20.74       20.63      0.74 o 
  -5   3   1       46.49       43.69      0.99 o 
  -4   3   1      169.69      188.19      2.22 o 
  -3   3   1      386.18      353.60      4.00 o 
  -2   3   1        3.59        5.13      0.42 o 
  -1   3   1      119.58      117.20      2.18 o 
   0   3   1      377.79      398.99      6.32 o 
   1   3   1      258.56      236.59      4.45 o 
   2   3   1      216.76      282.81      4.40 o 
   3   3   1      659.30      716.58      8.71 o 
   4   3   1     1062.79     1100.15     12.00 o 
   5   3   1      160.88      143.30      1.90 o 
   6   3   1      345.78      339.13      4.67 o 
   7   3   1      534.69      522.67      6.97 o 
   8   3   1       59.36       55.63      1.55 o 
   9   3   1       77.76       82.97      2.36 o 
  10   3   1        0.03       -0.12      0.53 o 
  11   3   1        0.31        0.25      1.15 o 
  -9   4   1      119.44      117.74      4.52 o 
  -8   4   1        2.16        3.92      0.66 o 
  -7   4   1      352.91      337.47      5.03 o 
  -6   4   1      151.12      148.26      2.42 o 
  -5   4   1      203.23      197.15      3.19 o 
  -4   4   1       31.96       35.20      1.00 o 
  -3   4   1      505.33      497.92      6.55 o 
  -2   4   1      117.75      118.30      2.30 o 
  -1   4   1     1040.10     1165.70     15.59 o 
   0   4   1        5.64        4.77      0.36 o 
   1   4   1      350.92      345.57      5.56 o 
   2   4   1       17.37       15.17      0.92 o 
   3   4   1      224.38      238.73      3.89 o 
   4   4   1      919.04      945.60     11.73 o 
   5   4   1     2724.92     2711.09     31.73 o 
   6   4   1       31.49       29.82      0.91 o 
   7   4   1      505.87      491.05      9.90 o 
   8   4   1       18.76       20.91      1.59 o 
   9   4   1      114.17      114.07      6.62 o 
  10   4   1       16.75       17.26      1.83 o 
  11   4   1        1.65        0.75      1.76 o 
  -9   5   1        3.64        4.02      1.16 o 
  -8   5   1       61.31       58.41      2.34 o 
  -7   5   1        0.36        0.75      0.42 o 
  -6   5   1       14.83       16.76      0.92 o 
  -5   5   1      128.41      115.39      2.21 o 
  -4   5   1      505.58      505.50      6.81 o 
  -3   5   1      484.49      460.12      6.98 o 
  -2   5   1      570.99      603.73      8.93 o 
  -1   5   1      126.81      147.83      3.05 o 
   0   5   1       38.56       44.50      1.70 o 
   1   5   1      117.40      120.81      2.33 o 
   2   5   1       98.69       88.76      2.10 o 
   3   5   1      219.71      259.64      4.26 o 
   4   5   1      342.41      388.11      6.26 o 
   5   5   1       59.88       58.00      1.76 o 
   6   5   1       64.55       60.56      1.98 o 
   7   5   1      247.55      224.66      9.90 o 
   8   5   1      137.13      137.10      5.08 o 
   9   5   1       41.77       43.19      2.42 o 
  10   5   1        4.06        4.92      1.55 o 
  -8   6   1        2.03        1.34      1.00 o 
  -7   6   1        0.02       -0.41      0.41 o 
  -6   6   1        3.41        3.99      0.79 o 
  -5   6   1        1.70        0.01      0.60 o 
  -4   6   1      369.45      355.89      6.86 o 
  -3   6   1      516.19      537.44      9.41 o 
  -2   6   1      191.81      192.58      4.04 o 
  -1   6   1        4.92        3.22      0.86 o 
   0   6   1       84.83       94.92      2.14 o 
   1   6   1      317.89      347.05      5.83 o 
   2   6   1      184.28      199.63      3.18 o 
   3   6   1       51.40       61.07      1.94 o 
   4   6   1      574.86      580.98      9.06 o 
   5   6   1        2.59        3.76      1.13 o 
   6   6   1      851.09      811.87     26.58 o 
   7   6   1        7.69       10.53      2.13 o 
   8   6   1      199.35      205.85      9.90 o 
   9   6   1       14.31       16.30      3.01 o 
  10   6   1        0.01       -1.38      1.38 o 
  -8   7   1        1.80        1.00      0.99 o 
  -7   7   1        0.73        0.06      0.78 o 
  -6   7   1      118.26      107.55      4.01 o 
  -5   7   1       17.51       14.91      1.47 o 
  -4   7   1      136.69      126.95      4.03 o 
  -3   7   1       73.13       73.58      2.22 o 
  -2   7   1       26.37       24.43      1.47 o 
  -1   7   1       35.83       45.90      2.49 o 
   0   7   1      319.86      328.29      5.84 o 
   1   7   1       42.06       39.66      1.22 o 
   2   7   1       65.97       66.14      1.99 o 
   3   7   1        2.15        1.56      0.40 o 
   4   7   1       34.63       37.48      2.63 o 
   5   7   1      482.41      481.28     16.55 o 
   6   7   1       43.23       40.49      3.38 o 
   7   7   1        0.37        2.76      1.38 o 
   8   7   1      174.26      177.89      9.03 o 
   9   7   1        9.81       10.53      2.63 o 
  10   7   1       25.11       25.45      3.76 o 
  -7   8   1        0.09        1.10      0.96 o 
  -6   8   1       33.50       32.30      2.27 o 
  -5   8   1       30.95       29.66      2.05 o 
  -4   8   1       10.61       11.52      1.29 o 
  -3   8   1      229.61      239.93      6.74 o 
  -2   8   1        0.65        0.27      0.63 o 
  -1   8   1       66.67       64.55      6.59 o 
   0   8   1       51.54       53.41      2.00 o 
   1   8   1      113.96      111.79      2.52 o 
   2   8   1      163.34      176.42      3.97 o 
   3   8   1      338.03      335.51     10.84 o 
   4   8   1      156.79      152.19      6.27 o 
   5   8   1       30.00       31.97      2.76 o 
   6   8   1       32.66       26.70      2.76 o 
   7   8   1       22.80       21.31      2.76 o 
   8   8   1       57.41       64.06      4.89 o 
   9   8   1       18.75       11.03      2.63 o 
  -6   9   1       67.84       74.16      5.60 o 
  -5   9   1       24.48       17.72      2.99 o 
  -4   9   1       17.93       17.32      1.64 o 
  -3   9   1      142.41      143.94      4.47 o 
  -2   9   1      119.13      114.90      4.53 o 
  -1   9   1        3.42        1.63      0.68 o 
   0   9   1       25.06       22.42      1.42 o 
   1   9   1        6.38        5.04      0.78 o 
   2   9   1       41.15       46.89      2.20 o 
   3   9   1       56.30       56.04      3.01 o 
   4   9   1      373.71      346.89     12.16 o 
   5   9   1        2.49        3.13      1.13 o 
   6   9   1       23.81       22.32      2.51 o 
   7   9   1       71.61       72.96      4.89 o 
   8   9   1       53.19       55.54      4.51 o 
   9   9   1        0.01        1.00      1.50 o 
  -5  10   1        2.24        2.69      1.10 o 
  -4  10   1       98.69      101.34      4.88 o 
  -3  10   1      100.38      103.10      3.76 o 
  -2  10   1        9.96       10.26      1.32 o 
  -1  10   1        3.00        1.78      1.07 o 
   0  10   1       11.70       12.70      1.32 o 
   1  10   1       44.04       45.27      3.89 o 
   2  10   1      297.15      307.20      8.22 o 
   3  10   1      142.47      133.51      5.64 o 
   4  10   1        0.20        0.75      0.75 o 
   5  10   1       22.01       19.93      2.13 o 
   6  10   1        7.52        8.02      1.76 o 
   7  10   1       70.30       69.58      4.76 o 
   8  10   1       24.28       20.31      2.88 o 
  -4  11   1       14.22       14.77      2.26 o 
  -3  11   1       74.19       75.77      3.83 o 
  -2  11   1        3.03        2.59      1.02 o 
  -1  11   1       19.24       16.98      1.67 o 
   0  11   1       52.09       49.76      2.61 o 
   1  11   1       15.88       15.71      1.46 o 
   2  11   1       70.94       67.20      3.51 o 
   3  11   1      228.61      223.53      8.40 o 
   4  11   1       10.63       12.04      1.76 o 
   5  11   1        4.32        5.27      1.38 o 
   6  11   1        9.75       10.15      1.88 o 
   7  11   1       85.69       79.11      5.14 o 
  -3  12   1       20.57       25.38      2.33 o 
  -2  12   1        1.50        1.40      1.19 o 
  -1  12   1       10.07        9.51      1.47 o 
   0  12   1       83.27       89.28      4.76 o 
   1  12   1        0.82        0.75      0.88 o 
   2  12   1       49.93       47.26      3.01 o 
   3  12   1       17.23       17.93      2.01 o 
   4  12   1        1.99        1.76      1.13 o 
   5  12   1        9.52        9.40      1.76 o 
   6  12   1        0.92        1.63      1.13 o 
   0  13   1       36.19       38.61      3.01 o 
   1  13   1        0.22        0.25      0.88 o 
   2  13   1       48.42       53.53      3.38 o 
   3  13   1       32.21       33.47      2.88 o 
  -2 -13   2        5.14        3.76      0.88 o 
  -1 -13   2       65.70       63.18      2.76 o 
   0 -13   2       24.87       26.70      1.76 o 
  -4 -12   2       82.51       77.85      4.26 o 
  -3 -12   2        0.01       -0.50      0.63 o 
  -2 -12   2        1.67        2.13      0.75 o 
   0 -12   2       41.98       43.29      2.38 o 
   1 -12   2       14.77       16.40      1.44 o 
   2 -12   2        0.66       -0.12      0.81 o 
   3 -12   2       38.51       39.04      2.20 o 
  -6 -11   2        0.00       -0.38      1.13 o 
  -5 -11   2        5.66        4.89      1.50 o 
  -4 -11   2       91.07       81.86      4.39 o 
  -3 -11   2        9.49        7.52      1.25 o 
  -2 -11   2       14.71       13.16      1.25 o 
  -1 -11   2        3.27        2.57      1.11 o 
   0 -11   2        0.72        0.18      0.79 o 
   1 -11   2        0.38       -0.22      0.46 o 
   2 -11   2        1.27        1.07      0.66 o 
   3 -11   2      204.05      202.22      7.62 o 
   4 -11   2       35.10       41.90      2.36 o 
   5 -11   2       75.93       85.63      4.08 o 
  -7 -10   2       35.47       37.86      3.89 o 
  -6 -10   2        4.19        2.01      1.38 o 
  -5 -10   2      123.85      115.21      5.89 o 
  -4 -10   2       52.32       45.38      3.13 o 
  -3 -10   2        0.14       -0.50      0.63 o 
  -2 -10   2      130.48      121.35      4.51 o 
  -1 -10   2      227.34      235.35      6.20 o 
   0 -10   2      190.10      202.96      5.72 o 
   1 -10   2       11.83       10.16      1.48 o 
   2 -10   2      113.84      119.99      3.64 o 
   3 -10   2      105.63      101.53      4.44 o 
   4 -10   2       36.73       27.99      1.90 o 
   5 -10   2        6.05        6.37      1.28 o 
   6 -10   2       17.96       15.62      1.67 o 
  -8  -9   2        6.55        7.52      2.38 o 
  -7  -9   2        4.19        3.26      1.63 o 
  -6  -9   2       24.91       29.21      3.13 o 
  -5  -9   2      198.11      189.18      8.27 o 
  -4  -9   2      155.76      146.43      6.52 o 
  -3  -9   2       21.45       23.82      2.01 o 
  -2  -9   2      133.32      136.47      3.76 o 
  -1  -9   2       18.43       16.54      1.42 o 
   0  -9   2       96.46       92.31      6.27 o 
   1  -9   2      395.23      384.23      6.75 o 
   2  -9   2       93.96       88.90      2.84 o 
   3  -9   2      196.63      192.25      5.66 o 
   4  -9   2       57.80       54.72      2.88 o 
   5  -9   2      100.46      112.62      4.74 o 
   6  -9   2       33.23       34.70      2.29 o 
   7  -9   2        0.46       -0.05      0.73 o 
  -8  -8   2       25.96       32.09      4.01 o 
  -7  -8   2        1.07        2.63      1.63 o 
  -6  -8   2       13.75       11.41      2.13 o 
  -5  -8   2      144.81      131.26      6.52 o 
  -4  -8   2       44.24       42.62      3.01 o 
  -3  -8   2        4.88        4.01      1.00 o 
  -2  -8   2       77.71       73.75      1.70 o 
  -1  -8   2       25.84       25.00      1.87 o 
   0  -8   2        2.47        1.97      1.25 o 
   1  -8   2      497.17      513.91     10.24 o 
   2  -8   2      297.59      309.73      7.17 o 
   3  -8   2      290.07      270.11      8.23 o 
   4  -8   2       28.88       33.64      2.05 o 
   5  -8   2       22.51       26.42      2.15 o 
   6  -8   2       63.11       66.06      3.00 o 
   7  -8   2       48.21       55.38      2.93 o 
   8  -8   2        3.75        2.42      1.15 o 
  -9  -7   2       14.55        7.65      2.63 o 
  -8  -7   2       98.48       98.66      6.77 o 
  -7  -7   2        1.31        0.75      1.25 o 
  -6  -7   2        0.08        1.25      1.13 o 
  -5  -7   2      136.49      129.13      6.52 o 
  -4  -7   2        7.11        6.27      1.38 o 
  -3  -7   2      421.34      446.97      8.36 o 
  -2  -7   2      195.31      184.48      5.16 o 
  -1  -7   2       29.63       28.10      1.78 o 
   0  -7   2       34.01       38.73      2.53 o 
   1  -7   2      183.58      192.93      6.42 o 
   2  -7   2      995.54      966.48     18.13 o 
   3  -7   2       47.88       41.85      2.65 o 
   4  -7   2       22.05       19.81      1.03 o 
   5  -7   2       78.37       87.69      7.11 o 
   6  -7   2       85.35       85.81      3.35 o 
   7  -7   2       11.73        6.58      1.23 o 
   8  -7   2        0.49        0.38      0.86 o 
   9  -7   2       42.56       37.65      2.73 o 
  -9  -6   2        0.06       -0.13      1.63 o 
  -8  -6   2       33.58       40.62      4.39 o 
  -7  -6   2       17.93       14.29      2.63 o 
  -6  -6   2       62.18       53.53      4.26 o 
  -5  -6   2      219.65      221.77      9.40 o 
  -4  -6   2      165.01      194.07      8.02 o 
  -3  -6   2        0.09        1.66      0.27 o 
  -2  -6   2       38.84       33.31      0.94 o 
  -1  -6   2     2299.81     2474.52     53.49 o 
   0  -6   2       36.28       33.72      3.13 o 
   1  -6   2      147.86      147.16      8.90 o 
   2  -6   2      262.91      269.06      4.88 o 
   3  -6   2      569.28      597.82      8.86 o 
   4  -6   2        0.01        0.59      0.35 o 
   5  -6   2        7.66       10.37      1.00 o 
   6  -6   2       31.74       25.60      1.74 o 
   7  -6   2       40.03       35.37      2.20 o 
   8  -6   2        1.32        1.19      0.92 o 
   9  -6   2      107.76      112.19      8.28 o 
  -9  -5   2       20.74       23.44      3.89 o 
  -8  -5   2       83.42       81.61      6.14 o 
  -7  -5   2       16.39       17.18      2.88 o 
  -6  -5   2       48.01       51.15      4.14 o 
  -5  -5   2      412.13      391.89     14.54 o 
  -4  -5   2       73.84       71.31      1.67 o 
  -3  -5   2        0.10        0.16      0.15 o 
  -2  -5   2      152.29      188.56      3.40 o 
  -1  -5   2        2.82        2.56      0.60 o 
   0  -5   2       91.17      108.03      3.57 o 
   1  -5   2      930.33      954.37     22.03 o 
   2  -5   2       96.66      110.85      2.32 o 
   3  -5   2        0.52        1.70      0.98 o 
   4  -5   2      110.93       90.91      2.28 o 
   5  -5   2      474.18      433.09      7.88 o 
   6  -5   2       72.34       66.26      4.71 o 
   7  -5   2        0.10       -0.10      0.60 o 
   8  -5   2       37.62       36.63      2.29 o 
   9  -5   2       88.64       91.95      3.93 o 
  10  -5   2       13.57       17.18      1.52 o 
 -10  -4   2        1.73       -1.25      1.76 o 
  -9  -4   2       79.42       89.82      4.56 o 
  -8  -4   2       88.23       89.51      3.01 o 
  -7  -4   2        7.32        7.66      1.33 o 
  -6  -4   2      300.04      301.81      7.43 o 
  -5  -4   2      226.97      237.47      3.82 o 
  -4  -4   2       36.65       38.53      1.14 o 
  -3  -4   2      147.57      196.95      3.02 o 
  -2  -4   2     3922.27     3943.74     70.18 o 
  -1  -4   2      707.79      722.68     11.04 o 
   0  -4   2     1694.77     1815.37     39.31 o 
   1  -4   2     1986.91     2059.51     63.56 o 
   2  -4   2        1.42        2.16      0.31 o 
   3  -4   2        0.07        0.25      0.19 o 
   4  -4   2       30.28       23.52      0.88 o 
   5  -4   2        1.07        2.86      0.27 o 
   6  -4   2      250.00      266.93      4.03 o 
   7  -4   2       85.98       85.98      2.04 o 
   8  -4   2       36.60       38.04      1.79 o 
   9  -4   2       38.09       37.58      2.32 o 
  10  -4   2       27.16       29.39      2.14 o 
 -10  -3   2       45.05       51.58      5.89 o 
  -9  -3   2        5.07        3.67      1.12 o 
  -8  -3   2       17.14       17.27      1.30 o 
  -7  -3   2        5.62        5.34      1.05 o 
  -6  -3   2      161.99      149.46      2.92 o 
  -5  -3   2      116.02      113.29      1.58 o 
  -4  -3   2       44.06       42.43      0.84 o 
  -3  -3   2      303.91      370.60      4.75 o 
  -2  -3   2      869.52      877.76     10.56 o 
  -1  -3   2      687.60      731.41     10.93 o 
   0  -3   2        0.68        1.42      0.39 o 
   1  -3   2      838.94      861.13     16.55 o 
   2  -3   2        4.29        5.47      0.23 o 
   3  -3   2        0.41        0.22      0.16 o 
   4  -3   2     1441.05     1465.81     17.69 o 
   5  -3   2      281.57      302.90      3.95 o 
   6  -3   2      136.08      144.02      2.19 o 
   7  -3   2       14.98       15.78      0.65 o 
   8  -3   2      128.24      131.85      2.50 o 
   9  -3   2       61.62       68.27      2.14 o 
  10  -3   2        4.31        2.38      1.01 o 
 -10  -2   2        6.90        7.18      1.13 o 
  -9  -2   2       52.41       58.35      2.25 o 
  -8  -2   2       27.03       24.90      1.61 o 
  -7  -2   2      327.67      321.25      5.31 o 
  -6  -2   2      466.72      448.95      5.73 o 
  -5  -2   2       82.18       81.94      1.36 o 
  -4  -2   2      132.94      154.84      1.81 o 
  -3  -2   2        0.30        0.16      0.10 o 
  -2  -2   2     1272.76     1309.65     14.29 o 
  -1  -2   2     1087.18     1065.88     11.86 o 
   0  -2   2     1628.88     1576.41     23.36 o 
   1  -2   2     3016.91     2644.72     66.55 o 
   2  -2   2      132.28      163.52      2.45 o 
   3  -2   2     1865.90     1881.57     19.32 o 
   4  -2   2      174.15      179.20      2.23 o 
   5  -2   2      134.14      161.35      2.05 o 
   6  -2   2        0.34        0.69      0.25 o 
   7  -2   2        2.99        2.69      0.37 o 
   8  -2   2      203.38      202.89      3.19 o 
   9  -2   2       38.88       36.50      2.45 o 
  10  -2   2        6.89        7.42      1.07 o 
  11  -2   2        9.19        9.31      1.23 o 
 -10  -1   2       99.25      106.90      6.85 o 
  -9  -1   2        0.50       -0.29      0.50 o 
  -8  -1   2        2.28        2.52      0.57 o 
  -7  -1   2      189.19      194.30      3.36 o 
  -6  -1   2       79.20       79.75      1.77 o 
  -5  -1   2        1.59        2.18      0.24 o 
  -4  -1   2      253.47      314.46      3.41 o 
  -3  -1   2      533.85      533.80      5.43 o 
  -2  -1   2      416.31      424.63      3.89 o 
  -1  -1   2       29.33       27.88      0.37 o 
   0  -1   2      296.84      281.83      2.81 o 
   1  -1   2       60.95       61.26      0.68 o 
   2  -1   2      929.92      919.56      9.04 o 
   3  -1   2     1173.24     1232.72     11.35 o 
   4  -1   2       87.81       88.83      1.17 o 
   5  -1   2      600.13      627.70      6.55 o 
   6  -1   2        6.27        8.14      0.57 o 
   7  -1   2      705.41      714.01      8.60 o 
   8  -1   2       88.70       91.90      1.86 o 
   9  -1   2        5.84        5.54      0.72 o 
  10  -1   2       18.01       14.53      1.37 o 
  11  -1   2       12.06       14.92      2.42 o 
 -10   0   2       75.01       81.07      3.02 o 
  -9   0   2       34.18       38.00      1.96 o 
  -8   0   2        0.03        0.30      0.47 o 
  -7   0   2      181.08      178.18      3.22 o 
  -6   0   2      102.12      100.55      1.77 o 
  -5   0   2       71.95       78.17      1.25 o 
  -4   0   2        1.28        4.50      0.28 o 
  -3   0   2      642.33      646.54      6.25 o 
  -2   0   2      317.05      332.27      3.34 o 
  -1   0   2      238.59      237.78      2.27 o 
   0   0   2     1903.81     1778.79     23.85 o 
   1   0   2     1151.60     1124.15      9.65 o 
   2   0   2        0.59        0.15      0.08 o 
   3   0   2      751.13      743.60      6.68 o 
   4   0   2      349.19      350.57      3.56 o 
   5   0   2        7.36        7.11      0.31 o 
   6   0   2       16.55       15.68      0.56 o 
   7   0   2       98.32       90.47      1.55 o 
   8   0   2      105.48      102.51      1.99 o 
   9   0   2        0.19       -0.35      0.35 o 
  10   0   2        1.14        0.46      1.29 o 
  11   0   2       34.96       37.35      2.31 o 
 -10   1   2        3.24        2.47      1.03 o 
  -9   1   2        0.58        1.20      0.68 o 
  -8   1   2       14.57       16.05      1.04 o 
  -7   1   2       45.05       45.91      1.55 o 
  -6   1   2       30.62       28.91      0.89 o 
  -5   1   2       64.46       60.31      1.35 o 
  -4   1   2        1.63        3.43      0.27 o 
  -3   1   2       37.69       41.12      0.74 o 
  -2   1   2      908.30      960.36      9.01 o 
  -1   1   2      157.88      178.86      1.91 o 
   0   1   2      182.70      177.45      1.80 o 
   1   1   2     1631.63     1578.21     15.57 o 
   2   1   2     1718.20     1813.84     16.48 o 
   3   1   2     6125.30     5605.40     48.43 o 
   4   1   2      367.75      370.38      3.40 o 
   5   1   2      463.54      490.30      4.69 o 
   6   1   2      328.22      344.29      3.71 o 
   7   1   2      346.14      340.19      4.01 o 
   8   1   2      190.31      199.34      3.36 o 
   9   1   2       32.96       29.59      2.23 o 
  10   1   2      193.32      191.72      4.20 o 
  11   1   2       33.45       34.15      2.00 o 
 -10   2   2       28.38       36.23      5.27 o 
  -9   2   2       31.27       31.50      1.90 o 
  -8   2   2        0.16        0.26      0.59 o 
  -7   2   2      271.96      261.51      3.93 o 
  -6   2   2       18.59       18.96      0.80 o 
  -5   2   2       12.25       14.58      0.63 o 
  -4   2   2      100.11       90.54      1.44 o 
  -3   2   2      151.51      177.40      2.10 o 
  -2   2   2      398.14      465.68      4.62 o 
  -1   2   2       12.12       16.09      0.40 o 
   0   2   2     1213.34     1114.52     14.57 o 
   1   2   2     1320.23     1317.38     16.56 o 
   2   2   2      109.78      110.09      1.28 o 
   3   2   2      924.14      947.93      9.21 o 
   4   2   2      632.46      713.83      6.79 o 
   5   2   2       36.25       39.31      1.42 o 
   6   2   2      267.96      269.60      2.85 o 
   7   2   2       55.49       58.21      1.40 o 
   8   2   2       43.21       39.79      1.34 o 
   9   2   2      176.99      174.38      3.39 o 
  10   2   2       66.96       67.45      2.19 o 
  11   2   2       95.93       96.41      3.29 o 
  -9   3   2        2.32        2.75      0.92 o 
  -8   3   2       22.05       20.48      1.19 o 
  -7   3   2      194.70      191.98      3.16 o 
  -6   3   2      211.82      198.29      3.11 o 
  -5   3   2       37.90       43.05      1.11 o 
  -4   3   2      161.35      168.98      2.40 o 
  -3   3   2        1.73        2.94      0.28 o 
  -2   3   2       70.05       94.08      1.49 o 
  -1   3   2      489.44      526.42      5.33 o 
   0   3   2      207.68      182.82      2.87 o 
   1   3   2        3.60        3.32      0.31 o 
   2   3   2     1561.17     1616.78     20.76 o 
   3   3   2      135.33      146.28      1.74 o 
   4   3   2     7992.55     7111.03     75.54 o 
   5   3   2     1324.25     1359.23     13.99 o 
   6   3   2        7.94        6.78      0.36 o 
   7   3   2       91.26       93.42      1.86 o 
   8   3   2       10.93       10.56      0.86 o 
   9   3   2       91.20       89.48      2.51 o 
  10   3   2        1.22        1.78      0.88 o 
  11   3   2        0.38        0.62      0.63 o 
  -9   4   2       33.79       36.73      2.30 o 
  -8   4   2       70.40       67.38      3.78 o 
  -7   4   2      109.14      113.38      2.39 o 
  -6   4   2      185.73      195.29      3.07 o 
  -5   4   2        6.19        5.28      0.44 o 
  -4   4   2      210.86      218.27      3.09 o 
  -3   4   2        2.25        3.17      0.34 o 
  -2   4   2       31.01       34.57      1.15 o 
  -1   4   2      478.66      474.15      7.92 o 
   0   4   2      511.64      486.77      7.89 o 
   1   4   2      243.76      252.10      3.75 o 
   2   4   2      238.58      239.16      4.70 o 
   3   4   2      276.33      289.54      4.11 o 
   4   4   2       12.49       19.86      0.64 o 
   5   4   2      478.63      519.56      7.98 o 
   6   4   2      199.41      205.99      3.17 o 
   7   4   2      276.60      267.06      3.89 o 
   8   4   2      206.27      208.03      4.08 o 
   9   4   2       19.85       24.72      1.10 o 
  10   4   2      109.14      111.03      4.01 o 
  11   4   2       38.59       30.88      2.83 o 
  -9   5   2        4.34        6.82      1.31 o 
  -8   5   2       33.51       37.44      1.97 o 
  -7   5   2       19.70       21.54      2.27 o 
  -6   5   2       20.68       20.32      1.05 o 
  -5   5   2      109.73      102.92      2.12 o 
  -4   5   2      454.91      452.40      6.30 o 
  -3   5   2       78.77       73.14      1.65 o 
  -2   5   2       91.41       96.42      2.06 o 
  -1   5   2      407.27      361.80      6.40 o 
   0   5   2       13.53       31.01      1.50 o 
   1   5   2        9.09       13.59      0.57 o 
   2   5   2      360.29      406.95      6.62 o 
   3   5   2      397.54      425.84      8.50 o 
   4   5   2       13.48       19.54      0.60 o 
   5   5   2       42.54       56.80      1.54 o 
   6   5   2     2075.32     2061.30     33.69 o 
   7   5   2      947.39      911.26     16.64 o 
   8   5   2       12.27       15.04      1.73 o 
   9   5   2      103.33       99.44      4.42 o 
  10   5   2       30.44       34.42      4.20 o 
  11   5   2       17.77        9.03      2.76 o 
  -8   6   2       14.47       16.53      1.70 o 
  -7   6   2       36.15       32.53      1.78 o 
  -6   6   2       41.19       36.29      1.51 o 
  -5   6   2      212.85      218.06      4.49 o 
  -4   6   2      290.07      267.72      7.40 o 
  -3   6   2      123.05      110.02      3.83 o 
  -2   6   2      227.29      217.49      4.50 o 
  -1   6   2      807.63      810.47     13.14 o 
   0   6   2      170.28      192.24      3.80 o 
   1   6   2      105.08      104.82      2.06 o 
   2   6   2       84.15       81.52      1.63 o 
   3   6   2      631.44      649.43      8.95 o 
   4   6   2      133.98      144.99      3.16 o 
   5   6   2      139.89      125.74      5.77 o 
   6   6   2      216.31      204.10      8.65 o 
   7   6   2       38.47       44.25      3.64 o 
   8   6   2      105.18       90.51      5.77 o 
   9   6   2       21.80       22.69      3.26 o 
  10   6   2       86.86       87.13      6.27 o 
  -7   7   2        0.13       -0.22      0.78 o 
  -6   7   2       11.97       13.84      1.66 o 
  -5   7   2        1.27        1.31      0.81 o 
  -4   7   2        5.48        1.72      0.82 o 
  -3   7   2       20.16       18.14      1.53 o 
  -2   7   2      241.01      252.05      5.13 o 
  -1   7   2      605.32      558.64     11.18 o 
   0   7   2      182.72      188.13      4.51 o 
   1   7   2      213.36      241.13      4.01 o 
   2   7   2        4.51        6.96      0.67 o 
   3   7   2      110.35      119.35      3.75 o 
   4   7   2       46.04       50.40      3.01 o 
   5   7   2        6.13        6.14      1.38 o 
   6   7   2      119.35      110.20      5.64 o 
   7   7   2        1.02        1.13      1.00 o 
   8   7   2      172.83      164.98      8.27 o 
   9   7   2      122.58      115.59      7.02 o 
  10   7   2       69.01       56.92      5.27 o 
  -7   8   2        3.09        1.91      1.19 o 
  -6   8   2        0.01       -0.58      0.77 o 
  -5   8   2       45.86       37.25      3.01 o 
  -4   8   2       99.31       90.12      3.49 o 
  -3   8   2       18.49       13.13      1.39 o 
  -2   8   2      367.96      344.14      7.90 o 
  -1   8   2      103.56      107.96      3.36 o 
   0   8   2       53.27       50.68      2.02 o 
   1   8   2        0.28        0.22      0.53 o 
   2   8   2      502.80      539.52     12.91 o 
   3   8   2       13.36       14.10      1.25 o 
   4   8   2      270.37      255.62      9.53 o 
   5   8   2       15.72       14.17      1.88 o 
   6   8   2        0.03        1.88      1.00 o 
   7   8   2      128.63      112.58      6.14 o 
   8   8   2        1.06        0.88      1.13 o 
   9   8   2       12.52       11.91      2.51 o 
  -6   9   2        6.63        7.14      1.49 o 
  -5   9   2        3.20        5.89      1.20 o 
  -4   9   2        6.66        5.27      1.36 o 
  -3   9   2      210.94      188.77      5.50 o 
  -2   9   2       18.28       21.51      1.65 o 
  -1   9   2       97.06       90.77      3.46 o 
   0   9   2        3.68        2.42      0.88 o 
   1   9   2       92.43       98.06      4.51 o 
   2   9   2      182.76      184.89      5.60 o 
   3   9   2       39.07       40.24      2.63 o 
   4   9   2       53.67       48.02      3.13 o 
   5   9   2       86.41       83.12      4.51 o 
   6   9   2       66.33       65.19      4.26 o 
   7   9   2      101.29       97.03      5.77 o 
   8   9   2        0.61        1.63      1.38 o 
   9   9   2       22.92       29.21      3.64 o 
  -5  10   2       55.20       57.81      3.14 o 
  -4  10   2       24.20       26.71      2.16 o 
  -3  10   2       22.96       19.86      1.79 o 
  -2  10   2       10.89       11.40      1.69 o 
  -1  10   2       22.60       24.93      1.98 o 
   0  10   2       75.32       69.91      3.70 o 
   1  10   2       57.92       61.99      5.01 o 
   2  10   2      116.14      119.65      4.30 o 
   3  10   2       18.63       19.43      1.88 o 
   4  10   2       50.46       47.76      3.26 o 
   5  10   2       32.70       36.11      2.88 o 
   6  10   2       49.45       47.64      3.64 o 
   7  10   2        6.96        7.02      1.88 o 
   8  10   2       12.75       11.53      2.38 o 
  -4  11   2       62.49       56.65      3.61 o 
  -3  11   2        3.53        3.15      1.15 o 
  -2  11   2       75.80       74.68      3.83 o 
  -1  11   2       90.20       88.12     11.78 o 
   0  11   2       40.89       34.59      3.07 o 
   1  11   2       36.20       31.31      3.76 o 
   2  11   2        1.40        3.38      1.13 o 
   3  11   2        0.36       -0.38      0.63 o 
   4  11   2       97.44       91.14      4.76 o 
   5  11   2       54.86       49.77      3.64 o 
   6  11   2       93.33       82.99      5.01 o 
   7  11   2        3.24        5.52      1.76 o 
  -2  12   2        8.04        7.63      1.55 o 
  -1  12   2       28.41       29.08      2.42 o 
   0  12   2       10.10        9.83      1.56 o 
   1  12   2       66.02       64.81      3.89 o 
   2  12   2       19.98       22.32      2.26 o 
   3  12   2        0.57        1.50      1.00 o 
   4  12   2       87.25       85.25      4.76 o 
   5  12   2       75.71       85.88      5.01 o 
   6  12   2        6.49        7.40      1.76 o 
   1  13   2       31.87       28.08      2.76 o 
   2  13   2       20.17       22.32      2.38 o 
   3  13   2        0.98        0.63      1.00 o 
  -4 -12   3        2.89        1.63      1.13 o 
  -3 -12   3       12.13       10.41      1.38 o 
  -2 -12   3        4.35        3.76      0.88 o 
   0 -12   3        3.36        4.72      3.07 o 
   1 -12   3       25.74       26.64      1.27 o 
   2 -12   3       66.41       73.24      2.48 o 
   3 -12   3       54.50       52.49      2.45 o 
  -5 -11   3       16.54       18.05      2.38 o 
  -4 -11   3        1.89        2.26      1.13 o 
  -3 -11   3       16.23       20.56      2.01 o 
  -2 -11   3        2.05        0.75      0.63 o 
  -1 -11   3        1.93        2.85      1.44 o 
   0 -11   3        8.87        8.58      1.40 o 
   1 -11   3       82.67       83.07      3.89 o 
   2 -11   3       47.61       50.39      1.92 o 
   3 -11   3       26.28       23.75      1.73 o 
   4 -11   3       21.21       20.81      1.68 o 
   5 -11   3        2.55        4.39      1.15 o 
  -6 -10   3       27.03       26.45      3.13 o 
  -5 -10   3       57.44       60.05      4.26 o 
  -4 -10   3        2.07        1.63      1.13 o 
  -3 -10   3      114.00      112.45      5.14 o 
  -2 -10   3       91.67       95.28      3.89 o 
  -1 -10   3       12.37       11.07      1.40 o 
   0 -10   3       13.88       15.98      1.79 o 
   1 -10   3        1.18        2.03      0.94 o 
   2 -10   3        6.27        5.93      0.78 o 
   3 -10   3       41.50       37.12      2.46 o 
   4 -10   3        0.20        1.42      0.67 o 
   5 -10   3       35.67       38.02      2.30 o 
   6 -10   3        8.03        5.92      1.23 o 
  -7  -9   3        8.19       11.41      2.63 o 
  -6  -9   3       30.06       30.34      3.51 o 
  -5  -9   3       31.78       32.09      3.26 o 
  -4  -9   3       19.98       20.06      2.26 o 
  -3  -9   3      163.94      158.59      6.52 o 
  -2  -9   3       56.74       55.36      1.93 o 
  -1  -9   3      130.28      146.96      5.26 o 
   0  -9   3       65.34       74.34      3.93 o 
   1  -9   3       58.71       67.27      4.06 o 
   2  -9   3       93.34       81.99      2.62 o 
   3  -9   3      115.36      129.72      3.83 o 
   4  -9   3      142.81      142.87      4.35 o 
   5  -9   3        6.29        7.75      1.28 o 
   6  -9   3       12.28       10.35      1.41 o 
   7  -9   3        2.53        1.86      1.21 o 
  -8  -8   3       11.61        4.76      2.26 o 
  -7  -8   3        0.02        0.88      1.63 o 
  -6  -8   3       11.48       11.53      2.51 o 
  -5  -8   3        3.95        3.89      1.50 o 
  -4  -8   3      169.98      150.44      6.90 o 
  -3  -8   3      405.59      421.86     14.29 o 
  -2  -8   3       94.61       96.51      2.13 o 
  -1  -8   3       19.79       21.68      1.78 o 
   0  -8   3      428.93      434.70     11.59 o 
   1  -8   3      214.31      222.22      5.92 o 
   2  -8   3       27.37       24.42      1.44 o 
   3  -8   3      152.07      138.42      3.90 o 
   4  -8   3       36.29       32.67      2.35 o 
   5  -8   3       86.62       88.37      3.29 o 
   6  -8   3        2.40        3.89      0.99 o 
   7  -8   3       55.95       55.11      2.88 o 
   8  -8   3       21.22       20.54      2.07 o 
  -8  -7   3       22.52       18.93      3.51 o 
  -7  -7   3        1.27        0.63      1.50 o 
  -6  -7   3        0.88       -0.38      1.00 o 
  -5  -7   3       11.00        6.52      1.76 o 
  -4  -7   3      174.26      161.60      7.27 o 
  -3  -7   3      275.19      260.17      9.59 o 
  -2  -7   3      376.42      391.14      6.52 o 
  -1  -7   3       19.26       19.58      1.69 o 
   0  -7   3      102.94      106.38      4.83 o 
   1  -7   3       90.57       81.07      2.99 o 
   2  -7   3       22.98       28.14      1.05 o 
   3  -7   3      428.91      447.68      9.37 o 
   4  -7   3       25.61       19.64      0.96 o 
   5  -7   3      136.14      131.97      4.09 o 
   6  -7   3        2.39        3.96      1.20 o 
   7  -7   3       54.47       59.65      2.89 o 
   8  -7   3      132.95      139.96      4.99 o 
   9  -7   3       21.65       21.74      3.08 o 
  -9  -6   3        3.71        7.02      2.63 o 
  -8  -6   3       24.23       27.46      4.01 o 
  -7  -6   3      124.06      121.10      7.40 o 
  -6  -6   3       45.54       46.64      4.26 o 
  -5  -6   3       45.66       34.48      3.38 o 
  -4  -6   3       50.36       43.88      3.26 o 
  -3  -6   3       69.10       60.97      1.69 o 
  -2  -6   3      295.00      301.08      5.80 o 
  -1  -6   3      370.07      400.59      7.70 o 
   0  -6   3      571.70      541.16     13.32 o 
   1  -6   3      110.44      129.65      8.21 o 
   2  -6   3      160.79      176.01      4.20 o 
   3  -6   3      137.37      157.10      3.36 o 
   4  -6   3      680.60      674.89     11.42 o 
   5  -6   3      128.54      113.87      3.22 o 
   6  -6   3        2.32        3.35      0.81 o 
   7  -6   3      168.07      176.44      7.13 o 
   8  -6   3       26.52       25.34      2.83 o 
   9  -6   3        0.10        0.13      0.89 o 
  -9  -5   3        3.67        4.01      2.26 o 
  -8  -5   3       10.00       11.91      3.01 o 
  -7  -5   3        9.13        6.27      2.26 o 
  -6  -5   3      254.78      239.95     10.91 o 
  -5  -5   3       53.03       61.93      4.39 o 
  -4  -5   3      118.11      104.02      4.07 o 
  -3  -5   3      157.36      151.57      5.62 o 
  -2  -5   3      269.82      315.76      5.01 o 
  -1  -5   3       75.45       57.78      1.88 o 
   0  -5   3      368.72      384.64     11.28 o 
   1  -5   3     1037.19     1153.90     20.64 o 
   2  -5   3      219.91      220.18      4.05 o 
   3  -5   3       18.13       19.84      0.68 o 
   4  -5   3      101.12       98.36      2.41 o 
   5  -5   3        0.12        0.17      0.40 o 
   6  -5   3       76.99       66.31      2.74 o 
   7  -5   3        0.41       -0.01      0.60 o 
   8  -5   3      105.19       98.75      6.17 o 
   9  -5   3       42.68       45.93      2.81 o 
  10  -5   3        2.07        3.87      1.28 o 
  -9  -4   3       30.84       34.67      6.33 o 
  -8  -4   3       82.95       82.49      6.39 o 
  -7  -4   3        3.97        6.34      1.19 o 
  -6  -4   3      215.22      222.27      5.80 o 
  -5  -4   3       93.53       93.90      3.64 o 
  -4  -4   3       14.71       14.96      0.73 o 
  -3  -4   3      612.21      639.56      8.90 o 
  -2  -4   3      785.03      903.07     12.12 o 
  -1  -4   3      115.20      101.35      2.20 o 
   0  -4   3      451.30      538.53      9.16 o 
   1  -4   3        8.35       10.96      0.44 o 
   2  -4   3       63.41       54.66      1.51 o 
   3  -4   3      262.86      243.38      4.19 o 
   4  -4   3        1.28        6.58      0.49 o 
   5  -4   3        0.11        0.37      0.32 o 
   6  -4   3      584.78      580.39      7.67 o 
   7  -4   3       90.85       89.22      2.06 o 
   8  -4   3        0.00        0.14      0.35 o 
   9  -4   3       16.94       15.85      1.30 o 
  10  -4   3        0.93        1.34      0.75 o 
  -9  -3   3       63.99       62.79      3.96 o 
  -8  -3   3        3.04        1.83      0.93 o 
  -7  -3   3       60.53       62.99      2.47 o 
  -6  -3   3      154.55      145.83      4.25 o 
  -5  -3   3      160.82      162.38      2.41 o 
  -4  -3   3      457.28      461.00      5.47 o 
  -3  -3   3      714.85      792.09      8.25 o 
  -2  -3   3      168.16      209.71      3.19 o 
  -1  -3   3      135.44      161.35      2.18 o 
   0  -3   3      682.64      710.65     10.91 o 
   1  -3   3        1.62        0.25      0.16 o 
   2  -3   3     1855.57     1948.24     19.18 o 
   3  -3   3     1338.58     1364.58     18.73 o 
   4  -3   3      290.26      285.30      3.53 o 
   5  -3   3      422.74      450.32      5.48 o 
   6  -3   3       38.34       34.43      1.00 o 
   7  -3   3      305.19      286.72      3.88 o 
   8  -3   3       12.54       13.01      0.67 o 
   9  -3   3        8.51        9.53      1.04 o 
  10  -3   3        4.76        2.94      0.99 o 
  11  -3   3       33.62       35.74      3.95 o 
  -9  -2   3        4.32        4.21      1.43 o 
  -8  -2   3      244.05      266.32      5.37 o 
  -7  -2   3       50.14       49.61      1.52 o 
  -6  -2   3        4.36        4.16      0.40 o 
  -5  -2   3        0.01        0.59      0.26 o 
  -4  -2   3        0.09        0.87      0.15 o 
  -3  -2   3      397.44      472.49      5.19 o 
  -2  -2   3       78.13       97.53      1.35 o 
  -1  -2   3       36.40       48.07      0.67 o 
   0  -2   3      792.13      784.64      8.78 o 
   1  -2   3      893.64      878.72      9.25 o 
   2  -2   3      114.12      103.24      1.31 o 
   3  -2   3      382.41      360.66      3.82 o 
   4  -2   3      976.23     1018.84      8.99 o 
   5  -2   3       57.20       48.01      0.88 o 
   6  -2   3      306.18      299.94      3.94 o 
   7  -2   3        6.24        5.96      0.46 o 
   8  -2   3        0.41        0.67      0.34 o 
   9  -2   3        6.07        5.66      0.73 o 
  10  -2   3        0.04       -0.27      0.60 o 
  11  -2   3        0.10        0.99      0.82 o 
  -9  -1   3       66.11       67.51      2.59 o 
  -8  -1   3       52.94       49.07      1.78 o 
  -7  -1   3      167.39      162.37      3.06 o 
  -6  -1   3       10.68        9.30      0.90 o 
  -5  -1   3      400.79      390.85      4.78 o 
  -4  -1   3      564.80      534.79      5.12 o 
  -3  -1   3      114.92      122.87      1.44 o 
  -2  -1   3       29.04       26.30      0.48 o 
  -1  -1   3       48.31       59.31      0.74 o 
   0  -1   3      825.10      821.41      7.24 o 
   1  -1   3      388.54      371.14      3.41 o 
   2  -1   3     1152.34     1073.32      9.29 o 
   3  -1   3      297.72      266.09      2.48 o 
   4  -1   3      747.10      806.15      7.33 o 
   5  -1   3      358.08      328.28      4.10 o 
   6  -1   3     1194.18     1177.03     12.56 o 
   7  -1   3       90.53       90.67      1.73 o 
   8  -1   3      109.77      102.20      1.97 o 
   9  -1   3       14.09       12.14      0.95 o 
  10  -1   3       69.26       72.56      2.72 o 
  11  -1   3        0.01       -0.39      0.69 o 
  -9   0   3      238.12      242.55      5.97 o 
  -8   0   3      138.83      147.94      3.49 o 
  -7   0   3       67.54       64.48      1.99 o 
  -6   0   3      208.73      208.70      3.54 o 
  -5   0   3      400.19      379.70      4.36 o 
  -4   0   3      205.21      223.13      2.74 o 
  -3   0   3      207.47      245.62      2.71 o 
  -2   0   3        5.91        4.90      0.50 o 
  -1   0   3        0.17        2.11      0.15 o 
   0   0   3      280.74      277.89      2.51 o 
   1   0   3      351.21      346.52      3.31 o 
   2   0   3      836.14      789.88      7.28 o 
   3   0   3     2568.34     2559.50     22.26 o 
   4   0   3      497.76      522.70      4.90 o 
   5   0   3     1160.64     1208.99     10.87 o 
   6   0   3        0.05        3.15      0.33 o 
   7   0   3       57.38       66.31      1.25 o 
   8   0   3       92.01       87.02      1.64 o 
   9   0   3       28.94       31.53      2.19 o 
  10   0   3       78.36       86.22      3.02 o 
  11   0   3       16.10       16.51      1.52 o 
  -9   1   3        4.57        3.32      0.90 o 
  -8   1   3      236.77      229.00      5.07 o 
  -7   1   3      281.92      277.20      4.92 o 
  -6   1   3        0.35       -0.02      0.28 o 
  -5   1   3      236.41      221.07      3.09 o 
  -4   1   3       54.73       53.16      0.98 o 
  -3   1   3       59.09       74.54      1.14 o 
  -2   1   3      159.93      167.79      1.96 o 
  -1   1   3     1222.34     1209.97     10.68 o 
   0   1   3        1.63        5.33      0.31 o 
   1   1   3      151.48      157.44      1.87 o 
   2   1   3       20.18       23.05      0.50 o 
   3   1   3     1413.45     1452.75     13.34 o 
   4   1   3      944.16     1071.77      9.60 o 
   5   1   3     1613.56     1651.81     15.34 o 
   6   1   3      113.76      111.60      1.47 o 
   7   1   3       59.85       57.12      1.06 o 
   8   1   3       18.66       15.22      1.12 o 
   9   1   3      113.86      111.25      3.98 o 
  10   1   3       13.20       12.88      1.03 o 
  11   1   3        4.37        5.34      1.05 o 
  -9   2   3        1.85        2.14      0.85 o 
  -8   2   3       93.25       95.14      2.92 o 
  -7   2   3        3.51        2.58      0.58 o 
  -6   2   3       94.69       89.53      1.87 o 
  -5   2   3       35.78       35.76      0.99 o 
  -4   2   3       92.00       87.19      1.88 o 
  -3   2   3      343.95      390.91      4.42 o 
  -2   2   3      132.76      141.71      1.75 o 
  -1   2   3       30.20       42.24      0.74 o 
   0   2   3      159.68      184.99      2.11 o 
   1   2   3      271.63      277.72      2.94 o 
   2   2   3      680.01      658.79      7.30 o 
   3   2   3     1426.22     1457.46     14.02 o 
   4   2   3       14.94        8.69      0.33 o 
   5   2   3      443.92      519.63      4.92 o 
   6   2   3       34.99       31.49      0.67 o 
   7   2   3       11.96        8.35      0.52 o 
   8   2   3       19.37       20.54      0.90 o 
   9   2   3       41.05       41.67      2.29 o 
  10   2   3        0.12        0.02      0.48 o 
  11   2   3       21.77       21.98      2.14 o 
  -9   3   3       11.77       11.85      1.09 o 
  -8   3   3      119.66      118.98      3.39 o 
  -7   3   3       16.18       15.69      1.02 o 
  -6   3   3       42.25       40.03      1.20 o 
  -5   3   3       37.04       33.25      1.19 o 
  -4   3   3       91.88       83.33      1.56 o 
  -3   3   3        1.03        1.75      0.34 o 
  -2   3   3      332.73      303.82      3.70 o 
  -1   3   3       23.86       29.97      0.70 o 
   0   3   3      979.32     1086.13     11.07 o 
   1   3   3      142.78      144.20      2.09 o 
   2   3   3      601.42      559.71      7.43 o 
   3   3   3     3574.10     3796.85     47.06 o 
   4   3   3      131.40      127.74      1.54 o 
   5   3   3        1.90        1.10      0.20 o 
   6   3   3       11.52       26.28      2.24 o 
   7   3   3       53.49       49.64      1.18 o 
   8   3   3      162.94      156.44      2.79 o 
   9   3   3       88.65       87.23      2.55 o 
  10   3   3        6.95        7.50      0.88 o 
  11   3   3        5.23        6.10      2.70 o 
  -8   4   3       68.43       70.43      2.46 o 
  -7   4   3        1.20        1.45      0.54 o 
  -6   4   3        0.88        0.33      0.36 o 
  -5   4   3      278.82      266.05      3.86 o 
  -4   4   3        5.59        3.75      0.41 o 
  -3   4   3      156.94      161.09      2.45 o 
  -2   4   3       16.81       17.22      0.55 o 
  -1   4   3       22.47       15.26      0.77 o 
   0   4   3      363.83      438.60      7.13 o 
   1   4   3      118.94      121.72      2.10 o 
   2   4   3      319.88      311.95      5.09 o 
   3   4   3        4.66        8.03      0.40 o 
   4   4   3        4.50        5.93      0.49 o 
   5   4   3       96.27       97.93      1.31 o 
   6   4   3      820.51      894.83     11.07 o 
   7   4   3      123.84      135.04      3.55 o 
   8   4   3        1.89        2.11      0.49 o 
   9   4   3      123.20      117.95      3.90 o 
  10   4   3       20.25       22.16      1.25 o 
  11   4   3        5.41        5.52      1.60 o 
  -8   5   3       10.07        8.65      1.32 o 
  -7   5   3        1.70        1.05      0.66 o 
  -6   5   3        0.25       -0.25      0.39 o 
  -5   5   3      107.38      107.65      2.52 o 
  -4   5   3      546.23      523.54      7.28 o 
  -3   5   3       16.93       16.82      0.76 o 
  -2   5   3      180.77      187.68      3.00 o 
  -1   5   3      140.31      134.87      2.97 o 
   0   5   3       15.89       19.63      0.81 o 
   1   5   3      252.95      238.62      3.79 o 
   2   5   3      668.00      743.20     11.46 o 
   3   5   3        0.21        0.33      0.22 o 
   4   5   3       10.07       16.15      0.57 o 
   5   5   3        2.36        3.87      0.40 o 
   6   5   3      135.63      145.11      3.59 o 
   7   5   3        0.73        0.63      1.13 o 
   8   5   3        0.03       -0.55      0.72 o 
   9   5   3        6.00        7.64      1.53 o 
  10   5   3       28.99       32.61      2.45 o 
  11   5   3      101.33      113.01      5.23 o 
  -8   6   3        0.35       -0.41      0.83 o 
  -7   6   3        3.48        4.63      0.90 o 
  -6   6   3       76.65       85.18      2.85 o 
  -5   6   3       22.18       26.75      1.19 o 
  -4   6   3       43.14       44.26      1.61 o 
  -3   6   3       50.15       49.70      2.06 o 
  -2   6   3      432.73      416.80      7.66 o 
  -1   6   3       20.60       18.30      1.57 o 
   0   6   3       52.41       71.82      2.31 o 
   1   6   3       92.13       78.03      1.71 o 
   2   6   3       53.73       47.76      1.42 o 
   3   6   3       29.55       36.03      1.39 o 
   4   6   3       31.93       30.02      1.22 o 
   5   6   3        8.43        7.90      1.38 o 
   6   6   3       57.83       68.32      4.26 o 
   7   6   3      179.13      163.23      7.77 o 
   8   6   3      696.47      647.64     22.69 o 
   9   6   3      202.23      200.46      9.78 o 
  10   6   3       10.05        9.15      2.51 o 
  -7   7   3        0.00       -0.17      0.90 o 
  -6   7   3        6.12        7.54      1.50 o 
  -5   7   3      123.75      111.40      4.16 o 
  -4   7   3        8.29        6.83      1.21 o 
  -3   7   3      250.49      238.73      6.23 o 
  -2   7   3     1034.95      998.18     16.56 o 
  -1   7   3      200.60      183.55      4.76 o 
   0   7   3      130.05      117.58      3.34 o 
   1   7   3      487.29      472.56     11.74 o 
   2   7   3      109.39      108.11      3.74 o 
   3   7   3      147.91      164.53      4.93 o 
   4   7   3       22.40       20.18      2.01 o 
   5   7   3      123.47      117.97      5.64 o 
   6   7   3       26.07       21.56      2.38 o 
   7   7   3       19.42       13.92      2.26 o 
   8   7   3      127.94      116.84      6.64 o 
   9   7   3      400.16      401.80     16.05 o 
  10   7   3        0.11       -0.50      1.38 o 
  -6   8   3       15.32       19.04      1.99 o 
  -5   8   3        0.81        0.54      0.77 o 
  -4   8   3        0.10        0.84      0.78 o 
  -3   8   3       41.07       41.99      2.32 o 
  -2   8   3       41.34       47.63      2.51 o 
  -1   8   3        5.50        7.19      1.00 o 
   0   8   3       65.03       57.55      2.85 o 
   1   8   3      362.06      349.55      9.33 o 
   2   8   3       99.56      101.82      3.74 o 
   3   8   3        7.54        6.76      1.94 o 
   4   8   3        0.14        0.00      0.63 o 
   5   8   3        0.07        0.63      0.75 o 
   6   8   3        0.08        0.63      0.88 o 
   7   8   3       26.65       24.70      2.88 o 
   8   8   3        0.70        1.00      1.13 o 
   9   8   3        2.88        2.38      1.76 o 
  10   8   3       62.13       48.39      4.76 o 
  -5   9   3        0.66        1.45      0.98 o 
  -4   9   3        0.01       -0.63      0.63 o 
  -3   9   3       71.62       65.05      3.00 o 
  -2   9   3       60.15       61.16      3.32 o 
  -1   9   3      121.46      104.55      4.36 o 
   0   9   3      211.78      201.36      6.47 o 
   1   9   3      335.82      315.59      8.85 o 
   2   9   3        3.10        2.93      0.83 o 
   3   9   3       32.64       34.22      2.63 o 
   4   9   3       41.34       36.98      2.76 o 
   5   9   3       17.74       17.55      2.13 o 
   6   9   3       40.58       36.11      3.13 o 
   7   9   3       19.53       17.18      2.51 o 
   8   9   3      118.18      134.39      7.40 o 
   9   9   3        0.51        3.51      1.76 o 
  -4  10   3       37.36       41.56      3.13 o 
  -3  10   3       27.31       27.74      2.51 o 
  -2  10   3       14.78       13.76      1.84 o 
  -1  10   3       49.37       44.83      2.79 o 
   0  10   3       18.01       17.96      1.84 o 
   1  10   3       54.71       59.96      3.06 o 
   2  10   3        4.86        4.02      1.00 o 
   3  10   3       74.60       71.96      4.14 o 
   4  10   3      153.38      148.56      6.64 o 
   5  10   3       37.89       38.49      3.13 o 
   6  10   3        5.37        6.02      1.63 o 
   7  10   3       17.07       18.30      2.63 o 
   8  10   3       44.79       53.16      4.39 o 
  -3  11   3       75.34       85.12      4.44 o 
  -2  11   3        0.09        0.92      0.90 o 
  -1  11   3       16.19       14.07      2.01 o 
   0  11   3        1.07        1.95      0.91 o 
   1  11   3       10.43       12.94      1.69 o 
   2  11   3       15.34       15.80      2.01 o 
   3  11   3       46.63       43.13      3.26 o 
   4  11   3       90.32       94.02      5.14 o 
   5  11   3        3.07        3.76      1.38 o 
   6  11   3        0.43        0.88      1.00 o 
   7  11   3       32.26       35.85      3.51 o 
  -1  12   3        0.38       -0.43      1.07 o 
   0  12   3       24.20       22.70      2.26 o 
   1  12   3       35.42       39.49      3.26 o 
   2  12   3        0.00       -0.75      0.75 o 
   3  12   3       12.82       12.54      2.01 o 
   4  12   3       14.28       16.92      2.26 o 
   5  12   3        3.96        3.51      1.50 o 
   6  12   3       32.18       29.71      3.13 o 
  -3 -12   4        5.31        7.02      1.50 o 
  -2 -12   4       33.17       24.95      2.01 o 
   0 -12   4       56.59       66.09      3.41 o 
   1 -12   4        0.54        0.54      1.05 o 
   2 -12   4        3.83        4.51      0.99 o 
   3 -12   4       23.65       23.74      2.44 o 
  -5 -11   4       20.63       16.05      2.63 o 
  -4 -11   4        8.75        7.02      1.76 o 
  -3 -11   4       12.94       12.41      1.76 o 
  -2 -11   4       18.75       18.93      1.63 o 
  -1 -11   4       14.92       17.43      3.64 o 
   0 -11   4      121.46      132.65      5.74 o 
   1 -11   4       30.70       34.96      2.53 o 
   2 -11   4       11.66       12.62      0.96 o 
   3 -11   4       45.24       46.75      2.00 o 
   4 -11   4       61.82       69.70      2.91 o 
   5 -11   4        0.52        0.64      0.70 o 
  -6 -10   4        2.58        2.38      1.63 o 
  -5 -10   4        4.89        2.88      1.63 o 
  -4 -10   4       43.98       40.12      3.38 o 
  -3 -10   4        9.11        9.78      1.63 o 
  -2 -10   4       11.68       13.54      1.50 o 
  -1 -10   4        7.94       10.95      1.66 o 
   0 -10   4        8.81        6.78      1.27 o 
   1 -10   4        9.88       10.38      1.57 o 
   2 -10   4       25.18       27.09      2.04 o 
   3 -10   4       13.51       18.40      1.21 o 
   4 -10   4        0.23        0.44      0.53 o 
   5 -10   4       22.46       19.57      1.53 o 
   6 -10   4        0.82        0.27      0.82 o 
  -7  -9   4        8.92       14.29      3.13 o 
  -6  -9   4        0.03       -0.25      1.25 o 
  -5  -9   4        0.71       -0.13      1.13 o 
  -4  -9   4      119.24      121.60      6.27 o 
  -3  -9   4       51.93       47.51      3.26 o 
  -2  -9   4        3.10        1.88      0.65 o 
  -1  -9   4      118.51      124.66      3.13 o 
   0  -9   4      150.64      167.56      5.99 o 
   1  -9   4        0.67        2.57      0.90 o 
   2  -9   4        4.23        3.60      0.90 o 
   3  -9   4       38.27       36.45      1.60 o 
   4  -9   4        0.86        0.52      0.50 o 
   5  -9   4       10.74       11.94      1.34 o 
   6  -9   4        4.90        4.74      1.13 o 
   7  -9   4       63.96       60.76      3.20 o 
  -7  -8   4        3.92        3.51      2.13 o 
  -6  -8   4        1.32        1.25      1.50 o 
  -5  -8   4       48.06       42.62      3.89 o 
  -4  -8   4       90.55       91.64      5.27 o 
  -3  -8   4        5.93        6.02      1.38 o 
  -2  -8   4       19.10       18.82      1.76 o 
  -1  -8   4      282.72      278.94      4.93 o 
   0  -8   4      314.02      323.03      9.26 o 
   1  -8   4       19.39       19.92      2.07 o 
   2  -8   4        0.30        1.31      0.35 o 
   3  -8   4       21.62       16.81      1.21 o 
   4  -8   4       14.76       17.23      1.28 o 
   5  -8   4       57.65       57.15      4.17 o 
   6  -8   4       28.75       28.92      1.99 o 
   7  -8   4       90.79       89.06      3.77 o 
   8  -8   4       11.67       11.76      1.72 o 
  -8  -7   4        2.86        3.26      2.26 o 
  -7  -7   4        1.33        2.01      1.76 o 
  -6  -7   4       69.66       57.92      5.01 o 
  -5  -7   4        0.20        0.75      1.00 o 
  -4  -7   4      184.80      166.36      7.77 o 
  -3  -7   4        2.04        3.03      1.00 o 
  -2  -7   4       90.20       95.44      3.95 o 
  -1  -7   4      602.86      648.03     10.36 o 
   0  -7   4      126.63      123.40      3.00 o 
   1  -7   4       34.92       31.18      0.89 o 
   2  -7   4      174.95      192.15      3.47 o 
   3  -7   4      130.82      128.22      3.20 o 
   4  -7   4       21.15       18.22      1.11 o 
   5  -7   4       16.57       12.85      1.43 o 
   6  -7   4      156.71      156.21      4.85 o 
   7  -7   4       45.46       44.81      2.56 o 
   8  -7   4        8.03        8.15      1.63 o 
   9  -7   4       23.96       22.37      2.61 o 
  -8  -6   4       47.18       49.27      5.39 o 
  -7  -6   4       19.30       27.33      3.89 o 
  -6  -6   4        1.46        1.38      1.38 o 
  -5  -6   4       14.22       10.28      2.26 o 
  -4  -6   4        2.14        0.50      0.88 o 
  -3  -6   4       10.30       11.70      1.38 o 
  -2  -6   4      144.13      152.01      3.45 o 
  -1  -6   4      853.81      907.95     15.97 o 
   0  -6   4      310.95      305.77      5.20 o 
   1  -6   4        6.37        6.49      0.41 o 
   2  -6   4      263.13      251.32      4.23 o 
   3  -6   4       46.99       40.64      1.28 o 
   4  -6   4       36.19       40.36      1.37 o 
   5  -6   4       13.04        9.92      0.79 o 
   6  -6   4        3.08        5.00      0.97 o 
   7  -6   4       16.00       15.98      1.59 o 
   8  -6   4       17.03       17.29      1.79 o 
   9  -6   4       31.72       36.98      2.65 o 
  -8  -5   4       27.76       34.85      4.64 o 
  -7  -5   4       10.47       11.16      2.88 o 
  -6  -5   4       17.27       20.94      3.13 o 
  -5  -5   4      361.56      333.85     13.54 o 
  -4  -5   4       18.47       21.13      1.66 o 
  -3  -5   4       18.71       13.41      1.23 o 
  -2  -5   4      156.28      158.95      2.55 o 
  -1  -5   4      401.05      386.08      6.13 o 
   0  -5   4      203.58      172.67      3.21 o 
   1  -5   4       10.21       12.79      0.59 o 
   2  -5   4      168.95      167.23      2.56 o 
   3  -5   4       20.65       27.06      0.70 o 
   4  -5   4      122.40      124.00      2.59 o 
   5  -5   4      693.87      718.65     12.24 o 
   6  -5   4      739.58      730.31     14.82 o 
   7  -5   4        0.51        0.75      0.64 o 
   8  -5   4      105.82      113.76      4.15 o 
   9  -5   4       61.55       67.73      3.31 o 
  10  -5   4        8.49        8.57      1.64 o 
  -9  -4   4       44.91       41.64      3.46 o 
  -8  -4   4       62.39       60.18      5.89 o 
  -7  -4   4        6.93        8.91      1.44 o 
  -6  -4   4      198.28      192.42      5.95 o 
  -5  -4   4      257.51      270.36      9.72 o 
  -4  -4   4      112.85      126.47      4.41 o 
  -3  -4   4       25.60       35.38      1.11 o 
  -2  -4   4        2.79        3.85      0.29 o 
  -1  -4   4      254.08      235.67      2.94 o 
   0  -4   4       17.41       13.37      0.58 o 
   1  -4   4      417.38      420.31      5.92 o 
   2  -4   4      848.36      897.36     16.25 o 
   3  -4   4        0.73        0.64      0.16 o 
   4  -4   4       92.02       95.06      2.70 o 
   5  -4   4      228.19      220.07      4.07 o 
   6  -4   4      109.93       97.11      1.78 o 
   7  -4   4       19.91       15.16      1.25 o 
   8  -4   4      223.02      228.09      8.60 o 
   9  -4   4        0.06       -0.02      0.56 o 
  10  -4   4       44.13       45.44      1.94 o 
  -9  -3   4        9.55       11.91      2.88 o 
  -8  -3   4        3.01        2.57      2.57 o 
  -7  -3   4       76.09       77.42      2.77 o 
  -6  -3   4      292.27      269.78      6.27 o 
  -5  -3   4       21.42       23.11      1.10 o 
  -4  -3   4       69.79       60.92      1.56 o 
  -3  -3   4       12.52       19.73      0.50 o 
  -2  -3   4       89.07       76.22      1.52 o 
  -1  -3   4      218.48      202.94      2.86 o 
   0  -3   4      222.41      247.88      3.29 o 
   1  -3   4        6.60       11.95      0.32 o 
   2  -3   4       13.97        9.86      0.39 o 
   3  -3   4      127.67      139.37      2.10 o 
   4  -3   4        0.76        0.58      0.13 o 
   5  -3   4      530.62      536.57      6.04 o 
   6  -3   4        0.06       -0.19      0.20 o 
   7  -3   4      285.79      309.90      4.66 o 
   8  -3   4      380.02      374.59      6.10 o 
   9  -3   4       85.35       81.59      2.40 o 
  10  -3   4       11.17        9.99      1.16 o 
  11  -3   4        0.02        0.22      0.97 o 
  -9  -2   4        4.47        6.94      1.84 o 
  -8  -2   4       25.30       21.15      2.03 o 
  -7  -2   4       40.19       43.26      1.56 o 
  -6  -2   4      303.40      293.99      4.51 o 
  -5  -2   4       44.33       52.41      1.15 o 
  -4  -2   4      196.86      198.19      2.37 o 
  -3  -2   4      182.34      196.63      2.46 o 
  -2  -2   4      640.97      676.16      6.80 o 
  -1  -2   4      227.22      230.27      2.84 o 
   0  -2   4      235.30      271.03      3.01 o 
   1  -2   4       58.49       66.91      1.04 o 
   2  -2   4       19.92       31.08      0.54 o 
   3  -2   4      186.86      254.84      2.99 o 
   4  -2   4      982.91     1038.59     10.41 o 
   5  -2   4     1177.53     1130.78     10.08 o 
   6  -2   4        9.88       18.45      0.78 o 
   7  -2   4      246.05      251.23      3.35 o 
   8  -2   4       16.86       17.50      0.74 o 
   9  -2   4      291.69      292.15      6.21 o 
  10  -2   4       29.67       29.30      1.71 o 
  11  -2   4       12.65       11.42      1.24 o 
  -9  -1   4       31.62       37.72      1.90 o 
  -8  -1   4       97.66       95.61      3.02 o 
  -7  -1   4      152.54      146.20      2.84 o 
  -6  -1   4      450.01      435.47      5.78 o 
  -5  -1   4       69.57       76.55      1.59 o 
  -4  -1   4      186.35      202.87      2.42 o 
  -3  -1   4       57.67       61.86      0.96 o 
  -2  -1   4       65.94       57.44      0.84 o 
  -1  -1   4      374.24      403.63      4.39 o 
   0  -1   4      173.41      216.48      2.09 o 
   1  -1   4      320.61      299.27      2.58 o 
   2  -1   4      454.34      412.66      3.76 o 
   3  -1   4      616.74      619.74      5.69 o 
   4  -1   4      348.53      315.86      3.14 o 
   5  -1   4     1989.29     2024.82     18.88 o 
   6  -1   4      328.26      317.36      3.72 o 
   7  -1   4       80.32       70.67      1.40 o 
   8  -1   4        4.79        5.26      0.47 o 
   9  -1   4       71.44       69.28      1.64 o 
  10  -1   4        1.07        0.04      0.60 o 
  11  -1   4        3.71        4.47      0.99 o 
  -9   0   4       29.16       34.95      2.07 o 
  -8   0   4      153.44      140.14      3.45 o 
  -7   0   4        3.41        4.53      0.63 o 
  -6   0   4       73.75       80.56      1.81 o 
  -5   0   4       24.95       26.50      0.95 o 
  -4   0   4        5.44        6.23      0.35 o 
  -3   0   4      191.55      194.36      2.20 o 
  -2   0   4        0.31        2.38      0.21 o 
  -1   0   4     1108.43     1200.50     10.54 o 
   0   0   4      778.82      863.16      7.33 o 
   1   0   4       51.02       41.96      0.62 o 
   2   0   4      535.12      505.15      4.59 o 
   3   0   4        6.07       10.82      0.35 o 
   4   0   4      587.47      565.21      5.31 o 
   5   0   4       77.23       99.18      1.39 o 
   6   0   4       89.20       89.53      1.45 o 
   7   0   4        8.40       10.00      0.51 o 
   8   0   4      325.42      318.30      4.16 o 
   9   0   4       40.26       37.02      1.88 o 
  10   0   4        7.84        7.90      1.74 o 
  11   0   4       56.11       55.57      2.56 o 
  -9   1   4       22.97       20.90      1.64 o 
  -8   1   4        1.12        0.03      0.57 o 
  -7   1   4      252.73      246.57      4.61 o 
  -6   1   4       17.46       18.67      1.23 o 
  -5   1   4        9.32        6.73      0.51 o 
  -4   1   4       16.94       18.92      0.93 o 
  -3   1   4      372.60      381.52      3.89 o 
  -2   1   4     1371.24     1450.91     12.91 o 
  -1   1   4      443.49      474.89      4.53 o 
   0   1   4     1176.41     1254.95     11.43 o 
   1   1   4      155.13      142.52      1.95 o 
   2   1   4        4.25        5.24      0.28 o 
   3   1   4       13.61        6.68      0.27 o 
   4   1   4     1680.02     1731.33     15.99 o 
   5   1   4     1638.22     1622.99     15.09 o 
   6   1   4        1.68        2.19      0.25 o 
   7   1   4      386.42      375.68      4.35 o 
   8   1   4       67.91       64.71      1.91 o 
   9   1   4        9.39        8.97      1.00 o 
  10   1   4       14.62       13.45      1.04 o 
  11   1   4       36.01       38.99      2.13 o 
  -9   2   4       10.55       10.26      1.27 o 
  -8   2   4        0.03       -0.59      0.59 o 
  -7   2   4      208.21      211.05      4.18 o 
  -6   2   4      481.18      471.19      7.42 o 
  -5   2   4      537.73      527.69      6.78 o 
  -4   2   4       24.08       31.70      1.18 o 
  -3   2   4      782.23      747.52      8.35 o 
  -2   2   4      451.90      485.23      4.74 o 
  -1   2   4       78.23       90.13      1.28 o 
   0   2   4      240.43      236.06      2.69 o 
   1   2   4      399.38      365.99      3.65 o 
   2   2   4       51.09       54.49      0.93 o 
   3   2   4      213.91      213.68      2.45 o 
   4   2   4       12.63       10.77      0.47 o 
   5   2   4       65.16       51.05      0.89 o 
   6   2   4      437.85      465.23      4.81 o 
   7   2   4      113.08      106.20      1.76 o 
   8   2   4       15.47       15.73      0.88 o 
   9   2   4        7.29        8.78      0.83 o 
  10   2   4       41.40       42.16      1.68 o 
  11   2   4      161.80      175.85      4.81 o 
  -8   3   4       18.04       17.18      1.38 o 
  -7   3   4        5.78        5.86      0.90 o 
  -6   3   4       11.41        9.92      0.87 o 
  -5   3   4       24.97       20.03      1.19 o 
  -4   3   4      193.22      182.24      2.89 o 
  -3   3   4      282.86      281.69      3.69 o 
  -2   3   4      122.36      105.61      1.73 o 
  -1   3   4      808.34      908.12      9.17 o 
   0   3   4     2417.60     2510.45     25.28 o 
   1   3   4      110.07      100.38      1.59 o 
   2   3   4       34.27       39.30      0.79 o 
   3   3   4        2.09        2.76      0.22 o 
   4   3   4      504.75      527.22      5.46 o 
   5   3   4       98.23       95.38      1.46 o 
   6   3   4        1.41        1.02      0.22 o 
   7   3   4       73.80       63.44      1.59 o 
   8   3   4       18.00       17.24      0.88 o 
   9   3   4       34.28       27.82      1.21 o 
  10   3   4       67.16       63.16      2.34 o 
  11   3   4       97.81      112.57      4.58 o 
  -8   4   4       18.19       18.81      1.24 o 
  -7   4   4        7.93        6.14      0.94 o 
  -6   4   4      146.75      147.43      3.27 o 
  -5   4   4        0.16        0.14      0.33 o 
  -4   4   4      545.78      532.20      6.78 o 
  -3   4   4        0.92        0.56      0.28 o 
  -2   4   4        2.41        2.01      0.30 o 
  -1   4   4      220.54      239.19      2.90 o 
   0   4   4      538.61      535.22      6.84 o 
   1   4   4       36.68       44.23      1.53 o 
   2   4   4      160.01      170.89      2.29 o 
   3   4   4      257.75      245.04      3.35 o 
   4   4   4       81.89       59.05      1.11 o 
   5   4   4      303.36      328.36      4.13 o 
   6   4   4        1.74        4.59      0.41 o 
   7   4   4       54.22       61.89      1.45 o 
   8   4   4        2.48        2.11      0.78 o 
   9   4   4        2.56        1.59      1.37 o 
  10   4   4       95.60       99.07      3.70 o 
  11   4   4       39.78       41.86      3.70 o 
  -8   5   4       75.02       79.50      5.56 o 
  -7   5   4       35.55       38.36      2.40 o 
  -6   5   4        1.39        1.08      0.51 o 
  -5   5   4      305.51      298.46      4.10 o 
  -4   5   4        0.08       -0.20      0.24 o 
  -3   5   4      309.41      295.34      4.02 o 
  -2   5   4       54.45       50.27      1.34 o 
  -1   5   4      609.67      658.43      9.67 o 
   0   5   4      329.33      306.99      4.85 o 
   1   5   4       14.75       21.11      0.83 o 
   2   5   4       97.70      105.72      2.39 o 
   3   5   4      325.10      340.97      5.74 o 
   4   5   4       94.85       86.93      1.65 o 
   5   5   4       39.22       48.99      1.18 o 
   6   5   4        4.56        2.50      0.60 o 
   7   5   4      130.55      124.14      3.64 o 
   8   5   4       87.11       89.07      3.47 o 
   9   5   4        0.03       -0.45      0.64 o 
  10   5   4      228.86      260.56      8.32 o 
  11   5   4        0.07        1.50      2.01 o 
  -7   6   4       40.90       37.32      2.39 o 
  -6   6   4       31.90       32.47      2.06 o 
  -5   6   4        5.57        3.75      0.62 o 
  -4   6   4        8.62        9.10      0.75 o 
  -3   6   4       27.42       24.32      1.24 o 
  -2   6   4       58.17       56.86      1.99 o 
  -1   6   4      269.88      286.23      5.65 o 
   0   6   4       20.28       19.55      1.02 o 
   1   6   4      118.59      118.67      2.65 o 
   2   6   4        4.41        3.95      1.11 o 
   3   6   4       95.87      102.11      3.94 o 
   4   6   4       14.22       16.63      1.01 o 
   5   6   4        9.55        8.40      1.50 o 
   6   6   4       25.98       22.19      2.51 o 
   7   6   4       15.96       23.44      2.76 o 
   8   6   4       86.91       90.76      5.77 o 
   9   6   4       93.83       91.51      3.45 o 
  10   6   4        4.43        2.75      1.36 o 
  -6   7   4        7.06        6.37      1.40 o 
  -5   7   4       24.53       26.23      2.22 o 
  -4   7   4      110.11      118.73      4.24 o 
  -3   7   4       71.76       79.84      3.82 o 
  -2   7   4        6.93        3.44      1.32 o 
  -1   7   4      161.15      160.59      5.82 o 
   0   7   4      116.92      112.44      3.35 o 
   1   7   4       94.82       99.92      3.89 o 
   2   7   4        9.09        9.02      1.69 o 
   3   7   4      132.09      126.34      4.30 o 
   4   7   4        7.97        6.78      1.02 o 
   5   7   4        1.92        0.13      0.75 o 
   6   7   4       25.02       22.82      2.51 o 
   7   7   4       41.04       43.13      3.51 o 
   8   7   4        4.35        5.14      1.76 o 
   9   7   4      341.36      332.22     13.92 o 
  10   7   4      130.68      144.42      8.40 o 
  -6   8   4        0.08        0.61      0.96 o 
  -5   8   4        4.08        5.58      1.35 o 
  -4   8   4       21.19       25.82      2.09 o 
  -3   8   4       26.87       25.29      1.98 o 
  -2   8   4      162.45      158.59      4.81 o 
  -1   8   4      147.78      135.65      5.21 o 
   0   8   4      492.53      472.74     12.49 o 
   1   8   4      149.83      133.69      7.52 o 
   2   8   4       21.10       19.37      1.69 o 
   3   8   4       82.60       78.32      6.27 o 
   4   8   4       19.55       17.43      2.01 o 
   5   8   4       89.87       84.87      4.76 o 
   6   8   4       89.63       96.78      5.39 o 
   7   8   4        0.94        0.13      1.00 o 
   8   8   4        0.40        1.25      1.25 o 
   9   8   4        9.60        6.90      2.26 o 
  10   8   4      174.97      155.08      8.90 o 
  -5   9   4       43.92       46.66      2.96 o 
  -4   9   4        8.36       10.70      2.32 o 
  -3   9   4        8.70        4.63      2.07 o 
  -2   9   4       35.78       37.82      2.83 o 
  -1   9   4       29.24       33.85      2.57 o 
   0   9   4      297.63      296.77      8.95 o 
   1   9   4      153.27      150.48      5.45 o 
   2   9   4      160.85      170.03      5.72 o 
   3   9   4       85.06       83.74      8.27 o 
   4   9   4       22.31       21.56      2.38 o 
   5   9   4        2.78        2.76      1.13 o 
   6   9   4       43.34       36.73      3.26 o 
   7   9   4       66.96       68.20      4.76 o 
   8   9   4       13.83       11.78      2.38 o 
   9   9   4       84.46       90.89      6.27 o 
  -4  10   4        3.07        2.47      1.39 o 
  -3  10   4        7.83        6.81      1.59 o 
  -2  10   4       18.16       17.46      2.13 o 
  -1  10   4       25.16       27.57      2.41 o 
   0  10   4        0.47       -0.69      0.69 o 
   1  10   4       28.67       31.16      2.76 o 
   2  10   4       79.12       80.07      3.75 o 
   3  10   4      156.12      142.04      6.64 o 
   4  10   4       11.73       11.78      1.88 o 
   5  10   4       71.05       73.21      4.51 o 
   6  10   4        0.41        0.38      1.00 o 
   7  10   4        8.10       10.28      2.13 o 
   8  10   4        1.10        3.26      1.63 o 
  -3  11   4       37.94       40.61      4.39 o 
  -2  11   4        1.40        1.79      1.13 o 
  -1  11   4       18.24       18.14      3.70 o 
   0  11   4      147.72      126.19     10.59 o 
   1  11   4       10.99       14.30      1.86 o 
   2  11   4      130.96      130.63      6.52 o 
   3  11   4       30.06       31.97      3.01 o 
   4  11   4        0.74        0.88      1.00 o 
   5  11   4      118.32      120.85      6.52 o 
   6  11   4       81.98       71.21      4.76 o 
   7  11   4       23.52       16.80      2.63 o 
  -1  12   4        6.84        9.03      1.78 o 
   0  12   4        0.25       -0.53      0.92 o 
   1  12   4       29.56       32.85      2.71 o 
   2  12   4        1.04        0.00      1.00 o 
   3  12   4        0.02        0.00      1.00 o 
   4  12   4       22.00       20.43      2.63 o 
   5  12   4       56.56       48.27      3.89 o 
  -2 -12   5       31.22       33.35      2.51 o 
  -1 -12   5       22.20       27.08      4.76 o 
   0 -12   5        2.63        2.37      1.71 o 
   1 -12   5        7.05        7.58      1.59 o 
   2 -12   5       17.32       17.13      1.41 o 
  -4 -11   5       11.53       12.66      2.26 o 
  -3 -11   5       59.91       57.92      3.89 o 
  -2 -11   5       34.65       27.58      2.38 o 
  -1 -11   5        1.38        0.88      0.75 o 
   0 -11   5        5.50        4.62      1.35 o 
   1 -11   5      133.21      143.94      4.23 o 
   2 -11   5       26.85       27.94      2.28 o 
   3 -11   5        0.32       -0.47      0.69 o 
   4 -11   5        0.69        0.62      0.69 o 
   5 -11   5        2.41        2.48      1.04 o 
  -5 -10   5       36.27       31.84      3.64 o 
  -4 -10   5      145.23      156.46      7.77 o 
  -3 -10   5        1.14        0.88      1.13 o 
  -2 -10   5       25.44       26.95      2.26 o 
  -1 -10   5       15.68       12.06      2.01 o 
   0 -10   5       38.42       43.29      2.56 o 
   1 -10   5      161.67      163.27      5.52 o 
   2 -10   5      144.86      154.30      3.86 o 
   3 -10   5       30.81       31.83      1.58 o 
   4 -10   5       19.37       19.33      1.41 o 
   5 -10   5       54.06       62.70      2.60 o 
   6 -10   5       29.56       25.93      1.82 o 
  -6  -9   5       64.16       71.96      5.77 o 
  -5  -9   5      189.49      189.68      9.53 o 
  -4  -9   5       21.23       17.55      2.51 o 
  -3  -9   5       32.56       28.83      2.76 o 
  -2  -9   5        9.77        9.64      1.17 o 
  -1  -9   5       10.04       13.90      1.38 o 
   0  -9   5       13.97       15.72      0.97 o 
   1  -9   5       56.26       62.56      2.15 o 
   2  -9   5        6.50        6.75      1.05 o 
   3  -9   5        0.01       -0.04      0.43 o 
   4  -9   5       23.64       19.18      1.33 o 
   5  -9   5        0.96        0.63      0.60 o 
   6  -9   5       28.76       30.90      2.77 o 
   7  -9   5        0.00       -0.38      0.69 o 
  -7  -8   5       10.59        7.02      2.63 o 
  -6  -8   5       28.23       20.43      3.38 o 
  -5  -8   5        7.78        5.52      1.88 o 
  -4  -8   5       33.97       30.09      3.13 o 
  -3  -8   5       23.91       20.56      2.38 o 
  -2  -8   5      137.08      130.48      4.27 o 
  -1  -8   5       97.17       90.49      2.46 o 
   0  -8   5       14.62       12.25      1.29 o 
   1  -8   5       72.70       69.04      1.74 o 
   2  -8   5       16.62       17.74      1.00 o 
   3  -8   5       30.14       33.08      1.49 o 
   4  -8   5       67.29       75.02      2.52 o 
   5  -8   5        4.39        5.54      0.91 o 
   6  -8   5        0.12        0.55      0.63 o 
   7  -8   5       13.75       12.79      1.42 o 
   8  -8   5       36.25       36.79      2.44 o 
  -7  -7   5       22.55       28.21      4.14 o 
  -6  -7   5       66.70       74.84      5.89 o 
  -5  -7   5       80.19       91.39      6.02 o 
  -4  -7   5      169.94      171.12      8.27 o 
  -3  -7   5      170.54      160.33      5.89 o 
  -2  -7   5       80.62       85.48      3.02 o 
  -1  -7   5      133.94      141.40      3.36 o 
   0  -7   5       66.06       70.99      1.80 o 
   1  -7   5      171.67      163.23      3.28 o 
   2  -7   5      269.05      256.77      5.26 o 
   3  -7   5        6.12        2.64      0.54 o 
   4  -7   5        1.60        1.41      0.35 o 
   5  -7   5        0.05       -0.17      0.48 o 
   6  -7   5       15.11       13.78      1.27 o 
   7  -7   5      142.30      138.09      4.06 o 
   8  -7   5        5.83        5.13      1.25 o 
   9  -7   5       39.18       36.24      2.27 o 
  -8  -6   5       35.78       39.49      5.14 o 
  -7  -6   5       16.23       14.67      3.26 o 
  -6  -6   5        2.31        2.51      1.76 o 
  -5  -6   5       28.63       23.82      3.26 o 
  -4  -6   5        0.03        0.25      1.00 o 
  -3  -6   5        6.25        6.64      1.11 o 
  -2  -6   5      122.87      128.51      4.16 o 
  -1  -6   5       85.36      102.62      2.79 o 
   0  -6   5      103.94      102.13      2.51 o 
   1  -6   5      327.93      328.24      5.75 o 
   2  -6   5      329.47      327.36      5.86 o 
   3  -6   5        4.59        5.24      0.40 o 
   4  -6   5        3.33        4.75      0.65 o 
   5  -6   5        3.86        3.04      0.67 o 
   6  -6   5        2.75        0.89      0.54 o 
   7  -6   5      113.39      108.51      3.43 o 
   8  -6   5       72.66       74.63      2.94 o 
   9  -6   5        8.21        9.52      1.36 o 
  -8  -5   5       45.94       69.45      6.64 o 
  -7  -5   5        2.23       -0.38      1.63 o 
  -6  -5   5      160.09      159.34      9.03 o 
  -5  -5   5       15.27       10.66      2.38 o 
  -4  -5   5       83.88       83.38      5.95 o 
  -3  -5   5        1.20        1.05      1.00 o 
  -2  -5   5      138.82      153.84      4.70 o 
  -1  -5   5        6.38        5.29      0.29 o 
   0  -5   5      175.99      185.84      3.46 o 
   1  -5   5      340.66      385.10      5.64 o 
   2  -5   5      354.39      341.96      5.15 o 
   3  -5   5      106.84      120.03      2.14 o 
   4  -5   5      334.29      312.92      5.34 o 
   5  -5   5      127.33      122.38      2.76 o 
   6  -5   5       31.33       33.71      1.74 o 
   7  -5   5       17.37       14.82      1.73 o 
   8  -5   5        1.77        1.40      0.73 o 
   9  -5   5        0.58        0.31      0.74 o 
  10  -5   5        1.60        3.28      1.05 o 
  -8  -4   5        5.68        6.02      2.76 o 
  -7  -4   5      125.15      130.51      8.52 o 
  -6  -4   5       75.57       84.50      6.27 o 
  -5  -4   5       12.56       11.60      1.64 o 
  -4  -4   5        4.31        4.34      2.32 o 
  -3  -4   5        5.09        7.61      1.14 o 
  -2  -4   5       39.26       49.85      1.37 o 
  -1  -4   5       14.79       13.14      0.60 o 
   0  -4   5      164.42      164.81      2.44 o 
   1  -4   5      748.58      718.68      9.01 o 
   2  -4   5       45.41       40.30      0.87 o 
   3  -4   5       72.58       62.21      1.28 o 
   4  -4   5      109.39       86.08      2.06 o 
   5  -4   5       88.99       82.30      2.30 o 
   6  -4   5      179.32      182.69      3.73 o 
   7  -4   5      264.77      259.31      4.58 o 
   8  -4   5       52.42       50.85      1.59 o 
   9  -4   5        3.18        3.51      0.90 o 
  10  -4   5       71.43       75.18      2.48 o 
  -8  -3   5        5.99        8.30      1.98 o 
  -7  -3   5      192.00      184.17      8.84 o 
  -6  -3   5       83.40       94.27      2.97 o 
  -5  -3   5       58.34       53.73      2.32 o 
  -4  -3   5      158.17      167.69      3.43 o 
  -3  -3   5      935.71      970.09     10.86 o 
  -2  -3   5      281.94      290.39      4.42 o 
  -1  -3   5       82.54       80.00      1.72 o 
   0  -3   5      105.58      108.30      1.77 o 
   1  -3   5      528.93      525.35      6.78 o 
   2  -3   5       88.37      114.89      1.76 o 
   3  -3   5      587.45      602.23      7.36 o 
   4  -3   5      322.04      337.59      4.85 o 
   5  -3   5       17.79       14.56      0.47 o 
   6  -3   5      259.48      261.48      3.70 o 
   7  -3   5      276.41      279.95      4.02 o 
   8  -3   5      184.99      189.33      3.34 o 
   9  -3   5       64.18       62.50      2.39 o 
  10  -3   5       53.26       48.35      2.89 o 
  11  -3   5       17.76       18.23      4.45 o 
  -8  -2   5       38.48       41.25      4.39 o 
  -7  -2   5      173.02      162.60      6.25 o 
  -6  -2   5        0.68        0.32      0.31 o 
  -5  -2   5      135.19      134.54      2.84 o 
  -4  -2   5      302.06      285.35      4.27 o 
  -3  -2   5       27.97       32.37      0.73 o 
  -2  -2   5      427.74      448.08      4.71 o 
  -1  -2   5       83.11      100.86      1.47 o 
   0  -2   5       55.45       71.34      1.09 o 
   1  -2   5      107.92       99.35      1.65 o 
   2  -2   5      224.40      223.37      2.56 o 
   3  -2   5       49.43       40.03      0.81 o 
   4  -2   5      341.31      362.31      3.76 o 
   5  -2   5      150.07      156.64      2.03 o 
   6  -2   5       84.59       76.67      1.35 o 
   7  -2   5       52.28       49.84      1.14 o 
   8  -2   5       20.99       18.35      0.73 o 
   9  -2   5       95.28      102.98      4.52 o 
  10  -2   5        7.20        6.11      0.91 o 
  11  -2   5       33.95       30.42      2.95 o 
  -8  -1   5        0.07        0.47      0.92 o 
  -7  -1   5        8.65        9.47      1.97 o 
  -6  -1   5       36.82       30.20      1.48 o 
  -5  -1   5        0.72        0.47      0.36 o 
  -4  -1   5      600.17      607.30      7.35 o 
  -3  -1   5      227.88      222.56      2.68 o 
  -2  -1   5      533.06      564.17      5.79 o 
  -1  -1   5      376.58      388.06      4.48 o 
   0  -1   5      979.33     1023.80      9.10 o 
   1  -1   5       78.68      113.69      1.37 o 
   2  -1   5      104.08      111.44      1.29 o 
   3  -1   5       37.03       41.94      0.82 o 
   4  -1   5        9.64        9.48      0.39 o 
   5  -1   5       61.93       73.57      1.15 o 
   6  -1   5      328.01      332.01      4.09 o 
   7  -1   5      133.47      124.72      2.01 o 
   8  -1   5        8.01        5.02      0.46 o 
   9  -1   5        1.37        1.08      0.37 o 
  10  -1   5      134.06      136.37      3.95 o 
  11  -1   5      106.25      102.23      3.59 o 
  -8   0   5       36.76       35.53      2.49 o 
  -7   0   5       29.87       30.08      2.47 o 
  -6   0   5       78.21       75.70      1.84 o 
  -5   0   5      483.70      474.33      6.21 o 
  -4   0   5      129.65      134.04      2.31 o 
  -3   0   5      299.48      306.07      3.38 o 
  -2   0   5        0.43        0.42      0.23 o 
  -1   0   5      161.71      194.17      2.21 o 
   0   0   5      494.21      527.94      4.90 o 
   1   0   5       84.21       87.55      1.10 o 
   2   0   5        5.28        8.16      0.29 o 
   3   0   5        1.53        2.47      0.24 o 
   4   0   5      398.95      406.87      4.16 o 
   5   0   5        0.48        0.73      0.21 o 
   6   0   5      169.69      167.08      2.27 o 
   7   0   5      743.04      737.29      8.32 o 
   8   0   5      118.54      110.50      1.94 o 
   9   0   5        0.37        0.00      0.41 o 
  10   0   5        8.91        8.26      1.24 o 
  11   0   5        3.71        3.99      0.98 o 
  -8   1   5       13.84       11.58      1.26 o 
  -7   1   5       11.23       12.52      1.16 o 
  -6   1   5      370.12      368.43      5.91 o 
  -5   1   5        1.14        2.54      0.49 o 
  -4   1   5      254.02      254.10      3.29 o 
  -3   1   5      550.88      544.45      5.60 o 
  -2   1   5       22.11       22.86      0.84 o 
  -1   1   5      377.48      377.09      3.94 o 
   0   1   5      258.47      342.63      3.54 o 
   1   1   5     3622.08     3612.70     32.11 o 
   2   1   5       33.04       48.37      0.81 o 
   3   1   5       19.73       16.26      0.48 o 
   4   1   5      775.29      797.99      8.50 o 
   5   1   5       22.73       26.00      0.63 o 
   6   1   5        6.43        3.89      0.35 o 
   7   1   5        1.58        1.83      0.32 o 
   8   1   5       38.28       46.14      1.45 o 
   9   1   5        6.05        6.15      1.10 o 
  10   1   5       34.59       35.89      1.91 o 
  11   1   5        0.81       -0.24      0.68 o 
  -8   2   5       33.79       26.94      2.26 o 
  -7   2   5        0.69        1.23      0.70 o 
  -6   2   5       11.15       10.69      0.83 o 
  -5   2   5        0.06       -0.36      0.36 o 
  -4   2   5        2.14        1.70      0.35 o 
  -3   2   5        5.51        7.73      0.48 o 
  -2   2   5        6.37        8.63      0.47 o 
  -1   2   5      109.43      118.59      1.62 o 
   0   2   5      541.89      544.77      5.69 o 
   1   2   5      200.35      215.66      2.50 o 
   2   2   5      107.51      112.07      1.55 o 
   3   2   5      506.18      531.07      5.51 o 
   4   2   5       71.46       71.14      1.10 o 
   5   2   5        9.79        6.76      0.35 o 
   6   2   5      120.97      133.37      1.91 o 
   7   2   5      210.81      198.16      2.86 o 
   8   2   5       16.94       11.27      0.78 o 
   9   2   5       84.90       83.28      3.24 o 
  10   2   5      150.15      153.36      4.20 o 
  11   2   5        2.37        2.34      0.95 o 
  -8   3   5        2.76        1.64      0.90 o 
  -7   3   5       16.28       16.89      1.85 o 
  -6   3   5        0.44        0.10      0.74 o 
  -5   3   5      123.86      117.74      2.50 o 
  -4   3   5     1104.47     1067.88     11.75 o 
  -3   3   5      853.68      795.78      8.92 o 
  -2   3   5      505.80      516.54      5.72 o 
  -1   3   5     1474.82     1451.07     14.39 o 
   0   3   5      355.06      397.76      4.66 o 
   1   3   5        0.01        0.55      0.22 o 
   2   3   5       21.57       18.27      0.64 o 
   3   3   5      277.03      301.87      3.63 o 
   4   3   5       67.15       70.24      1.15 o 
   5   3   5       86.86       91.62      1.41 o 
   6   3   5       77.61       82.58      1.46 o 
   7   3   5      256.57      261.57      4.31 o 
   8   3   5        3.73        3.88      0.75 o 
   9   3   5       32.70       35.02      1.65 o 
  10   3   5       78.25       75.92      3.44 o 
  11   3   5        7.04        6.96      2.26 o 
  -7   4   5       16.02       19.49      1.45 o 
  -6   4   5        6.53        5.25      0.88 o 
  -5   4   5        2.94        2.31      0.46 o 
  -4   4   5      181.99      176.00      2.94 o 
  -3   4   5      123.10      115.72      2.01 o 
  -2   4   5      268.07      252.99      3.57 o 
  -1   4   5      208.50      212.41      2.75 o 
   0   4   5      169.49      203.67      2.59 o 
   1   4   5       86.46       95.64      1.91 o 
   2   4   5     1134.10     1146.31     13.83 o 
   3   4   5      500.75      482.33      5.79 o 
   4   4   5       30.08       36.49      0.85 o 
   5   4   5       18.88       18.83      0.66 o 
   6   4   5       37.01       29.80      0.91 o 
   7   4   5        8.06       12.05      0.80 o 
   8   4   5        8.79        4.80      1.13 o 
   9   4   5       44.95       48.45      2.44 o 
  10   4   5        3.87        4.48      1.32 o 
  11   4   5        4.19        4.32      1.00 o 
  -7   5   5        2.39        2.18      1.01 o 
  -6   5   5        4.90        6.11      0.74 o 
  -5   5   5        0.01        0.30      0.48 o 
  -4   5   5      446.04      435.76      6.25 o 
  -3   5   5      156.83      162.61      2.67 o 
  -2   5   5      684.81      700.29      7.92 o 
  -1   5   5       28.52       25.09      0.74 o 
   0   5   5       74.98       88.61      1.71 o 
   1   5   5      360.08      363.89      6.34 o 
   2   5   5      632.91      653.94     10.37 o 
   3   5   5      325.34      327.42      5.75 o 
   4   5   5      113.13      113.03      2.08 o 
   5   5   5       40.67       42.23      1.30 o 
   6   5   5       85.79       90.86      2.02 o 
   7   5   5        3.42        2.14      0.65 o 
   8   5   5        1.81        2.64      0.56 o 
   9   5   5       33.28       34.92      2.66 o 
  10   5   5        0.03       -1.50      1.50 o 
  11   5   5       68.78       78.35      6.02 o 
  -6   6   5       38.83       41.31      3.06 o 
  -5   6   5       75.49       79.61      2.79 o 
  -4   6   5        8.26        8.28      0.79 o 
  -3   6   5       16.66       16.62      0.98 o 
  -2   6   5       93.12       91.52      3.73 o 
  -1   6   5       16.87       14.90      0.93 o 
   0   6   5      114.87      111.26      2.90 o 
   1   6   5      160.64      167.96      3.63 o 
   2   6   5      433.03      424.18      7.28 o 
   3   6   5        0.11        0.60      0.40 o 
   4   6   5       21.34       23.01      1.39 o 
   5   6   5      103.67       87.18      3.41 o 
   6   6   5      130.75      124.11      4.43 o 
   7   6   5       13.16        9.81      1.82 o 
   8   6   5        1.31        2.16      3.01 o 
   9   6   5       13.34        9.50      2.63 o 
  10   6   5       16.29       14.41      2.08 o 
  -6   7   5        8.12        5.79      1.27 o 
  -5   7   5      241.60      254.77      6.01 o 
  -4   7   5       13.74       16.65      2.51 o 
  -3   7   5       14.07       15.81      1.58 o 
  -2   7   5        7.06        7.31      2.43 o 
  -1   7   5        0.54        0.06      0.84 o 
   0   7   5        3.52        1.52      0.90 o 
   1   7   5      110.01      107.72      4.28 o 
   2   7   5      368.35      358.99      9.80 o 
   3   7   5        2.89        2.14      1.44 o 
   4   7   5      139.20      126.50      4.51 o 
   5   7   5       29.47       31.72      2.76 o 
   6   7   5        1.68        1.38      1.00 o 
   7   7   5       13.97       10.78      2.13 o 
   8   7   5       34.80       39.74      3.76 o 
   9   7   5       81.02       91.27      6.27 o 
  10   7   5        0.62        0.13      1.63 o 
  -5   8   5        8.12        6.24      1.63 o 
  -4   8   5       32.54       34.16      3.03 o 
  -3   8   5       12.81       14.48      1.63 o 
  -2   8   5        1.35        1.65      1.82 o 
  -1   8   5       33.71       29.16      2.95 o 
   0   8   5       23.20       22.13      3.13 o 
   1   8   5       69.63       68.15      3.34 o 
   2   8   5       81.73       79.30      4.76 o 
   3   8   5       94.35       90.69      8.02 o 
   4   8   5        0.44        0.75      0.88 o 
   5   8   5      168.80      158.96      7.40 o 
   6   8   5       44.09       47.14      3.64 o 
   7   8   5       21.98       22.44      2.88 o 
   8   8   5       19.93       21.44      3.01 o 
   9   8   5       44.87       45.13      4.39 o 
  10   8   5        8.31        6.77      2.38 o 
  -4   9   5       36.65       41.15      5.95 o 
  -3   9   5       22.13       25.40      5.64 o 
  -2   9   5       12.66       17.34      4.33 o 
  -1   9   5       23.88       21.86      2.24 o 
   0   9   5        0.02        0.70      0.80 o 
   1   9   5      213.65      203.28      6.93 o 
   2   9   5      367.27      374.49     12.16 o 
   3   9   5       17.52       17.33      3.45 o 
   4   9   5        2.85        2.51      1.25 o 
   5   9   5       10.33       13.04      2.13 o 
   6   9   5       19.89       14.42      2.26 o 
   7   9   5       21.00       19.68      2.76 o 
   8   9   5       94.05       90.14      5.89 o 
   9   9   5        0.06        0.25      1.50 o 
  -3  10   5        8.83       10.27      1.95 o 
  -2  10   5        1.90        1.51      1.94 o 
  -1  10   5        5.56        3.76      1.23 o 
   0  10   5       21.05       22.70      2.29 o 
   1  10   5       20.28       17.56      2.04 o 
   2  10   5      348.73      361.95     10.97 o 
   3  10   5      116.56      114.08      6.14 o 
   4  10   5       66.01       87.76      5.27 o 
   5  10   5       31.99       33.22      3.26 o 
   6  10   5        1.28        0.63      1.13 o 
   7  10   5        6.62        4.76      1.76 o 
   8  10   5       67.70       64.06      5.01 o 
  -2  11   5        1.68        2.22      1.31 o 
  -1  11   5       14.48       12.95      2.95 o 
   0  11   5       20.64       19.11      2.32 o 
   1  11   5      152.44      164.69      6.42 o 
   2  11   5       15.03       14.79      2.38 o 
   3  11   5       18.61       19.68      2.63 o 
   4  11   5       39.88       40.49      3.64 o 
   5  11   5        8.99        8.27      2.01 o 
   6  11   5        4.10        3.26      1.50 o 
   7  11   5       13.30       16.30      2.63 o 
   1  12   5       44.52       43.35      4.26 o 
   2  12   5       12.28       11.78      2.26 o 
   3  12   5       32.77       30.97      3.38 o 
   4  12   5       87.16       87.25      5.64 o 
  -3 -11   6        1.87        2.26      1.50 o 
  -2 -11   6       13.22       11.41      1.88 o 
  -1 -11   6        0.14        1.00      1.00 o 
   0 -11   6       34.13       36.15      1.72 o 
   1 -11   6       62.07       60.75      2.20 o 
   2 -11   6        0.04        0.58      0.72 o 
   3 -11   6        9.26        9.80      1.05 o 
   4 -11   6       70.38       73.64      2.82 o 
  -4 -10   6        2.02        2.51      1.63 o 
  -3 -10   6        0.12       -1.00      1.00 o 
  -2 -10   6       19.64       21.44      2.38 o 
  -1 -10   6       38.55       35.01      2.04 o 
   0 -10   6       62.59       66.53      2.71 o 
   1 -10   6       21.36       24.37      1.31 o 
   2 -10   6        0.75        1.40      0.54 o 
   3 -10   6       46.52       46.97      2.15 o 
   4 -10   6       22.38       21.94      1.99 o 
   5 -10   6        0.07       -0.20      0.65 o 
   6 -10   6        9.95        7.99      1.23 o 
  -5  -9   6       25.01       21.31      3.26 o 
  -4  -9   6       25.51       22.69      3.01 o 
  -3  -9   6       30.26       31.34      3.13 o 
  -2  -9   6       21.85       23.07      2.38 o 
  -1  -9   6        5.03        4.90      1.00 o 
   0  -9   6      222.58      221.74     14.42 o 
   1  -9   6       43.51       40.45      4.33 o 
   2  -9   6       57.78       65.26      2.27 o 
   3  -9   6      241.86      236.55      5.40 o 
   4  -9   6       74.59       77.57      2.73 o 
   5  -9   6        0.95        1.00      1.32 o 
   6  -9   6       34.05       41.06      2.16 o 
   7  -9   6      105.32      112.43      3.86 o 
  -6  -8   6      130.01      126.49      8.27 o 
  -5  -8   6        7.86        4.26      2.01 o 
  -4  -8   6      117.09      110.20      6.64 o 
  -3  -8   6       79.57       78.35      4.89 o 
  -2  -8   6       32.77       35.43      2.16 o 
  -1  -8   6        0.11       -0.10      0.51 o 
   0  -8   6       16.17       17.42      1.94 o 
   1  -8   6       29.55       26.76      1.44 o 
   2  -8   6        0.92        2.60      0.59 o 
   3  -8   6      252.74      249.21      4.56 o 
   4  -8   6        6.52        6.10      1.72 o 
   5  -8   6        0.08        0.03      0.62 o 
   6  -8   6        0.69        0.96      0.69 o 
   7  -8   6       20.93       17.34      1.57 o 
   8  -8   6       39.46       38.67      2.34 o 
  -6  -7   6        1.39       -0.50      1.50 o 
  -5  -7   6        3.90        2.88      1.88 o 
  -4  -7   6       12.38       13.41      2.51 o 
  -3  -7   6        2.11        0.91      0.78 o 
  -2  -7   6        0.05       -0.48      0.48 o 
  -1  -7   6      110.82      116.92      2.92 o 
   0  -7   6      473.22      468.44     11.37 o 
   1  -7   6        9.21        8.46      1.08 o 
   2  -7   6       21.42       19.62      1.34 o 
   3  -7   6       58.67       55.95      2.92 o 
   4  -7   6       25.91       22.38      1.39 o 
   5  -7   6       63.48       60.73      2.36 o 
   6  -7   6      196.44      192.25      4.90 o 
   7  -7   6        0.24        0.19      0.67 o 
   8  -7   6       32.07       32.08      2.09 o 
   9  -7   6        1.00        1.93      0.97 o 
  -7  -6   6        6.75        1.76      2.01 o 
  -6  -6   6       29.16       36.73      4.51 o 
  -5  -6   6      216.36      196.07     10.03 o 
  -4  -6   6       18.42       22.44      3.01 o 
  -3  -6   6       19.54       22.84      1.86 o 
  -2  -6   6      294.99      289.83      7.98 o 
  -1  -6   6       72.41       70.80      2.13 o 
   0  -6   6      351.74      347.26      6.93 o 
   1  -6   6      429.38      421.54     10.28 o 
   2  -6   6       87.75       89.88      2.57 o 
   3  -6   6       73.16       80.17      1.96 o 
   4  -6   6        0.08        1.21      0.35 o 
   5  -6   6        0.22       -0.07      0.47 o 
   6  -6   6       29.40       33.16      1.79 o 
   7  -6   6       45.43       42.02      2.14 o 
   8  -6   6       11.64       10.29      1.33 o 
   9  -6   6       40.08       50.27      2.57 o 
  -7  -5   6       30.29       18.55      3.89 o 
  -6  -5   6        0.69        2.38      1.88 o 
  -5  -5   6        0.16        1.76      1.50 o 
  -4  -5   6        0.09       -0.31      0.80 o 
  -3  -5   6        9.95        9.58      1.63 o 
  -2  -5   6        0.57        2.47      1.57 o 
  -1  -5   6      650.69      639.39     15.06 o 
   0  -5   6       78.15       81.66      3.26 o 
   1  -5   6       72.15       78.81      1.75 o 
   2  -5   6      183.56      181.16      3.20 o 
   3  -5   6       45.67       44.52      1.37 o 
   4  -5   6      113.55      111.43      2.54 o 
   5  -5   6        0.38       -0.38      0.38 o 
   6  -5   6        6.23        7.51      0.99 o 
   7  -5   6       33.74       32.76      1.97 o 
   8  -5   6        8.40       11.54      1.28 o 
   9  -5   6       67.35       71.63      2.97 o 
  10  -5   6       14.12       12.33      1.85 o 
  -7  -4   6       87.02       95.28      7.52 o 
  -6  -4   6        6.12        8.02      2.63 o 
  -5  -4   6        9.60        9.15      2.38 o 
  -4  -4   6        1.09        1.23      1.32 o 
  -3  -4   6      577.77      561.58     14.09 o 
  -2  -4   6       24.87       31.47      2.04 o 
  -1  -4   6       23.79       23.99      1.64 o 
   0  -4   6      320.00      333.40      5.08 o 
   1  -4   6        5.08        4.94      0.46 o 
   2  -4   6      217.92      219.36      3.52 o 
   3  -4   6       13.21       11.11      0.60 o 
   4  -4   6      140.96      128.98      2.77 o 
   5  -4   6       17.22       17.51      0.95 o 
   6  -4   6      308.29      287.98      6.12 o 
   7  -4   6       20.54       17.82      1.48 o 
   8  -4   6        0.17        0.58      0.36 o 
   9  -4   6        4.53        5.07      1.05 o 
  10  -4   6        6.26        5.49      1.14 o 
  -8  -3   6       35.71       32.60      4.14 o 
  -7  -3   6        4.89        4.06      2.32 o 
  -6  -3   6       20.36       20.83      4.14 o 
  -5  -3   6       20.38       24.03      1.35 o 
  -4  -3   6      202.46      207.17      4.78 o 
  -3  -3   6       40.57       45.54      1.16 o 
  -2  -3   6      275.76      255.01      7.77 o 
  -1  -3   6      180.93      170.83      3.42 o 
   0  -3   6       19.73       25.36      0.95 o 
   1  -3   6      121.13      128.28      2.14 o 
   2  -3   6       53.23       48.93      1.22 o 
   3  -3   6       35.04       26.56      1.33 o 
   4  -3   6       85.25       92.81      2.19 o 
   5  -3   6      156.80      146.20      2.23 o 
   6  -3   6      282.80      277.64      3.90 o 
   7  -3   6       82.95       79.54      1.79 o 
   8  -3   6       10.26       10.19      0.71 o 
   9  -3   6       36.38       42.12      1.73 o 
  10  -3   6        6.23        3.76      0.92 o 
  11  -3   6       16.30       22.69      4.64 o 
  -8  -2   6       16.84       16.67      3.26 o 
  -7  -2   6        8.65       10.86      2.02 o 
  -6  -2   6       50.66       52.13      4.35 o 
  -5  -2   6      394.72      393.21      7.29 o 
  -4  -2   6        1.09        0.61      0.40 o 
  -3  -2   6       72.86       74.09      2.22 o 
  -2  -2   6       15.07       16.42      0.44 o 
  -1  -2   6      727.04      739.88      8.42 o 
   0  -2   6       91.77       95.56      1.38 o 
   1  -2   6       69.53       80.36      1.56 o 
   2  -2   6      102.36      119.98      1.68 o 
   3  -2   6      146.60      138.76      1.93 o 
   4  -2   6        5.32        4.24      0.24 o 
   5  -2   6      486.61      471.40      5.16 o 
   6  -2   6      229.37      211.52      3.14 o 
   7  -2   6        0.09        0.74      0.26 o 
   8  -2   6       55.27       54.41      1.31 o 
   9  -2   6      226.40      225.55      3.99 o 
  10  -2   6       80.02       79.45      3.72 o 
  11  -2   6       46.12       41.03      5.27 o 
  -8  -1   6        1.87        3.13      2.01 o 
  -7  -1   6        0.84        0.80      0.57 o 
  -6  -1   6        2.10        1.49      0.52 o 
  -5  -1   6      266.92      264.29      4.59 o 
  -4  -1   6       67.12       62.30      1.52 o 
  -3  -1   6       32.48       32.97      0.91 o 
  -2  -1   6     1419.11     1341.98     14.52 o 
  -1  -1   6      760.51      804.28      8.16 o 
   0  -1   6       86.68       94.56      1.18 o 
   1  -1   6       63.65       63.10      0.94 o 
   2  -1   6      841.71      926.50      8.69 o 
   3  -1   6        2.66        4.09      0.29 o 
   4  -1   6      173.66      160.04      2.17 o 
   5  -1   6      490.55      482.64      5.45 o 
   6  -1   6      283.07      294.68      3.75 o 
   7  -1   6       53.62       58.48      1.26 o 
   8  -1   6      137.66      135.44      2.42 o 
   9  -1   6       63.39       69.12      1.85 o 
  10  -1   6        0.06        0.52      0.65 o 
  11  -1   6        2.69        2.15      0.84 o 
  -8   0   6        5.53        5.22      1.13 o 
  -7   0   6        1.02        0.77      0.63 o 
  -6   0   6       47.96       46.15      2.17 o 
  -5   0   6        6.57        7.29      0.66 o 
  -4   0   6        0.14        0.03      0.36 o 
  -3   0   6        9.83        8.75      0.60 o 
  -2   0   6     1625.65     1559.76     14.56 o 
  -1   0   6       26.53       27.88      0.84 o 
   0   0   6      174.59      198.43      2.27 o 
   1   0   6        2.59        2.09      0.23 o 
   2   0   6        1.92        3.44      0.24 o 
   3   0   6        6.56       14.23      0.42 o 
   4   0   6       74.30       68.86      1.16 o 
   5   0   6      288.58      263.96      3.37 o 
   6   0   6        0.88        1.11      0.29 o 
   7   0   6       14.67       14.50      0.69 o 
   8   0   6       85.42       80.66      1.63 o 
   9   0   6        1.65        3.95      1.14 o 
  10   0   6        9.15        8.74      1.16 o 
  11   0   6       99.35      103.30      3.55 o 
  -8   1   6        3.00        3.13      2.26 o 
  -7   1   6        0.10        0.66      0.62 o 
  -6   1   6       14.63       14.28      1.03 o 
  -5   1   6       18.09       18.65      0.97 o 
  -4   1   6        1.51        2.32      0.57 o 
  -3   1   6      386.33      375.18      5.53 o 
  -2   1   6     1102.97     1087.22     11.71 o 
  -1   1   6       62.76       64.20      1.14 o 
   0   1   6     1199.41     1297.65     12.71 o 
   1   1   6        5.12        3.37      0.25 o 
   2   1   6      727.33      747.73      6.87 o 
   3   1   6       12.69        7.42      0.37 o 
   4   1   6       42.35       39.48      0.84 o 
   5   1   6        9.47       10.70      0.48 o 
   6   1   6       43.22       47.61      1.09 o 
   7   1   6       26.09       22.03      0.82 o 
   8   1   6      357.68      375.78      6.59 o 
   9   1   6       29.69       32.93      2.44 o 
  10   1   6        0.06        0.69      0.66 o 
  11   1   6        0.10        0.11      0.81 o 
  -7   2   6        2.50        2.92      0.80 o 
  -6   2   6       15.01       13.04      1.18 o 
  -5   2   6        8.95        7.96      0.74 o 
  -4   2   6      537.70      506.11      7.09 o 
  -3   2   6      573.34      579.13      6.48 o 
  -2   2   6      249.79      252.58      3.39 o 
  -1   2   6       58.33       55.94      1.10 o 
   0   2   6        0.32        0.06      0.17 o 
   1   2   6      172.15      200.75      2.38 o 
   2   2   6       18.38       18.17      0.55 o 
   3   2   6       15.92       16.81      0.64 o 
   4   2   6      220.80      200.69      2.39 o 
   5   2   6       71.43       68.30      1.29 o 
   6   2   6      182.94      197.95      2.59 o 
   7   2   6       16.68       24.77      0.87 o 
   8   2   6        3.76        4.18      0.61 o 
   9   2   6       42.52       52.21      1.81 o 
  10   2   6       41.89       38.02      3.38 o 
  11   2   6       26.00       27.91      2.08 o 
  -7   3   6        2.27        3.61      1.03 o 
  -6   3   6       41.72       42.21      1.95 o 
  -5   3   6       28.07       25.57      1.19 o 
  -4   3   6      214.48      198.58      4.01 o 
  -3   3   6       60.08       71.16      1.82 o 
  -2   3   6        9.40        9.55      0.68 o 
  -1   3   6       83.40      102.94      1.79 o 
   0   3   6        0.02        0.87      0.24 o 
   1   3   6      403.24      367.73      4.44 o 
   2   3   6       10.53       11.91      0.55 o 
   3   3   6     1005.04     1014.30     10.83 o 
   4   3   6      432.76      446.00      4.90 o 
   5   3   6      179.76      194.42      2.51 o 
   6   3   6      107.90      121.72      2.41 o 
   7   3   6       55.94       52.56      1.65 o 
   8   3   6        8.70        3.08      0.55 o 
   9   3   6        3.20       10.72      1.40 o 
  10   3   6       22.37       20.13      1.58 o 
  11   3   6       50.84       54.51      7.46 o 
  -7   4   6        7.18        4.18      1.86 o 
  -6   4   6        0.84        1.68      0.70 o 
  -5   4   6      162.37      154.97      3.51 o 
  -4   4   6       24.84       27.42      1.01 o 
  -3   4   6      339.36      344.80      4.53 o 
  -2   4   6       59.83       53.21      1.28 o 
  -1   4   6        1.10        1.89      0.37 o 
   0   4   6       46.61       50.04      1.21 o 
   1   4   6      410.44      418.33      5.79 o 
   2   4   6      302.29      329.37      4.71 o 
   3   4   6       15.08       21.26      0.71 o 
   4   4   6      262.82      262.78      4.78 o 
   5   4   6      171.65      186.14      3.01 o 
   6   4   6       47.38       57.36      1.50 o 
   7   4   6       52.03       44.42      1.52 o 
   8   4   6        8.65       14.14      0.94 o 
   9   4   6      146.83      151.62      4.57 o 
  10   4   6        1.94        4.23      1.25 o 
  11   4   6       60.18       60.51      2.77 o 
  -6   5   6       28.84       36.82      1.81 o 
  -5   5   6      107.27      107.70      3.05 o 
  -4   5   6       68.75       74.42      2.15 o 
  -3   5   6       39.79       35.50      1.65 o 
  -2   5   6      189.99      176.28      2.74 o 
  -1   5   6      657.38      586.45      6.81 o 
   0   5   6        2.00        2.27      0.40 o 
   1   5   6      433.05      436.66      6.51 o 
   2   5   6       44.50       48.23      1.35 o 
   3   5   6      150.80      146.66      2.72 o 
   4   5   6      505.95      509.16      6.80 o 
   5   5   6        1.76        4.81      0.45 o 
   6   5   6       45.76       45.08      1.60 o 
   7   5   6        4.97        1.17      0.49 o 
   8   5   6        0.24        0.12      0.49 o 
   9   5   6       18.86       17.36      2.20 o 
  10   5   6       26.65       23.69      3.38 o 
  11   5   6        4.40        4.51      2.26 o 
  -6   6   6       33.43       39.70      2.52 o 
  -5   6   6       75.38       83.67      3.49 o 
  -4   6   6       86.30       83.58      2.95 o 
  -3   6   6        1.90        1.53      0.76 o 
  -2   6   6        3.71        3.79      0.63 o 
  -1   6   6       36.39       43.24      2.15 o 
   0   6   6        8.34       12.38      1.02 o 
   1   6   6       46.37       41.27      2.40 o 
   2   6   6        1.30        1.78      0.64 o 
   3   6   6      333.83      351.82      7.59 o 
   4   6   6      619.18      628.32     12.10 o 
   5   6   6      402.16      394.57      8.29 o 
   6   6   6      115.40      108.57      4.64 o 
   7   6   6        6.35        7.89      1.37 o 
   8   6   6       15.59       17.95      4.07 o 
   9   6   6        2.18        3.17      1.14 o 
  10   6   6       23.01       28.22      2.66 o 
  -5   7   6       19.18       25.29      2.61 o 
  -4   7   6       91.86      100.09      3.30 o 
  -3   7   6        3.32        4.00      0.89 o 
  -2   7   6       38.38       36.54      2.28 o 
  -1   7   6        6.60        4.83      1.32 o 
   0   7   6      570.34      551.02     14.55 o 
   1   7   6      234.90      213.19      7.08 o 
   2   7   6       70.42       68.91      3.46 o 
   3   7   6      797.41      793.98     19.15 o 
   4   7   6       48.32       47.87      2.71 o 
   5   7   6       24.11       25.20      2.76 o 
   6   7   6        1.59        4.76      1.63 o 
   7   7   6        0.20       -0.13      1.00 o 
   8   7   6       86.80       76.60      5.39 o 
   9   7   6       14.15       13.92      2.76 o 
  10   7   6       28.52       31.81      2.83 o 
  -4   8   6       41.11       48.99      4.76 o 
  -3   8   6       24.31       27.69      2.76 o 
  -2   8   6        0.08       -0.35      0.87 o 
  -1   8   6        5.83        6.42      2.63 o 
   0   8   6        6.50        3.88      1.29 o 
   1   8   6        8.15        7.82      1.50 o 
   2   8   6       57.43       57.98      3.25 o 
   3   8   6       67.26       70.47      3.55 o 
   4   8   6      217.49      213.25      9.28 o 
   5   8   6        5.89        5.27      1.63 o 
   6   8   6      120.41      110.95      6.27 o 
   7   8   6       34.14       31.47      3.38 o 
   8   8   6        5.07        4.51      1.88 o 
   9   8   6       16.55       14.42      2.76 o 
  -3   9   6        0.41       -0.63      1.04 o 
  -2   9   6        1.18        1.88      1.23 o 
  -1   9   6       17.44       17.71      2.14 o 
   0   9   6       33.98       34.01      2.78 o 
   1   9   6      106.63      112.62      4.97 o 
   2   9   6      187.97      189.93     17.43 o 
   3   9   6      106.65      104.71      4.58 o 
   4   9   6       17.03       15.29      2.26 o 
   5   9   6        2.76        2.26      1.38 o 
   6   9   6        2.14        4.64      1.50 o 
   7   9   6       43.55       43.88      4.01 o 
   8   9   6        0.14        0.50      1.25 o 
   9   9   6       39.16       38.74      4.26 o 
  -2  10   6       21.92       23.13      2.70 o 
  -1  10   6       71.85       78.85      4.50 o 
   0  10   6        5.58        3.42      1.40 o 
   1  10   6       60.70       65.26      3.87 o 
   2  10   6        0.20        0.50      1.63 o 
   3  10   6       50.85       51.90      4.14 o 
   4  10   6       76.94       86.00      5.52 o 
   5  10   6        0.02        0.25      1.00 o 
   6  10   6        2.17        5.64      1.88 o 
   7  10   6       38.14       39.99      4.01 o 
   8  10   6       22.35       13.79      2.76 o 
   0  11   6       84.24       79.36      4.50 o 
   1  11   6        0.02       -0.53      1.06 o 
   2  11   6      119.26      121.35      6.90 o 
   3  11   6        1.89        0.50      1.25 o 
   4  11   6       54.14       53.91      4.39 o 
   5  11   6       16.13       15.92      2.63 o 
   6  11   6        1.47        2.63      1.63 o 
  -1 -11   7       21.04       23.69      2.51 o 
   0 -11   7        3.70        3.42      0.74 o 
   1 -11   7        1.72        0.71      0.66 o 
   2 -11   7       55.60       59.15      2.48 o 
   3 -11   7       33.49       32.42      1.88 o 
  -3 -10   7        0.45        0.38      1.25 o 
  -2 -10   7        0.87        1.13      1.25 o 
  -1 -10   7       19.91       24.54      1.95 o 
   0 -10   7       95.61       92.28      3.66 o 
   1 -10   7       15.64       18.08      1.42 o 
   2 -10   7       71.47       74.63      2.68 o 
   3 -10   7       51.07       49.90      2.21 o 
   4 -10   7       12.51       10.59      1.20 o 
   5 -10   7        3.53        6.14      1.09 o 
  -4  -9   7       47.88       49.39      4.64 o 
  -3  -9   7       42.29       43.00      3.89 o 
  -2  -9   7        0.07       -0.63      1.00 o 
  -1  -9   7       45.16       48.93      2.65 o 
   0  -9   7        1.92        2.28      0.83 o 
   1  -9   7      113.43      119.67      7.08 o 
   2  -9   7       73.14       80.51      2.75 o 
   3  -9   7       17.94       22.54      1.49 o 
   4  -9   7        0.00        0.27      0.61 o 
   5  -9   7        0.56        0.52      0.78 o 
   6  -9   7       22.37       19.48      1.64 o 
  -5  -8   7        8.05        4.89      2.13 o 
  -4  -8   7       11.78        8.78      2.38 o 
  -3  -8   7       22.04       21.06      2.88 o 
  -2  -8   7        8.04        7.52      2.07 o 
  -1  -8   7       37.48       36.84      2.23 o 
   0  -8   7       15.81       15.21      1.44 o 
   1  -8   7      179.60      170.01      5.27 o 
   2  -8   7      501.79      450.75      9.77 o 
   3  -8   7        9.38       11.04      1.14 o 
   4  -8   7       47.02       50.58      2.17 o 
   5  -8   7       37.39       40.75      2.07 o 
   6  -8   7       23.83       23.69      1.72 o 
   7  -8   7        0.04        0.48      0.76 o 
  -6  -7   7       58.67       63.06      6.14 o 
  -5  -7   7      139.13      138.03      8.52 o 
  -4  -7   7       40.61       42.50      4.26 o 
  -3  -7   7      160.51      156.08      8.02 o 
  -2  -7   7       56.52       59.63      3.05 o 
  -1  -7   7      331.79      336.91      9.11 o 
   0  -7   7        1.48        5.38      1.76 o 
   1  -7   7       10.67       13.79      0.86 o 
   2  -7   7        7.15        7.92      0.65 o 
   3  -7   7       17.40       12.34      1.08 o 
   4  -7   7        1.92        0.58      0.65 o 
   5  -7   7      153.37      158.56      4.52 o 
   6  -7   7       71.19       67.63      3.67 o 
   7  -7   7        2.27        3.38      0.95 o 
   8  -7   7        4.71        4.59      1.07 o 
  -6  -6   7       55.42       55.16      5.77 o 
  -5  -6   7        7.46        7.27      2.38 o 
  -4  -6   7       33.19       33.60      3.89 o 
  -3  -6   7       13.43       17.54      1.90 o 
  -2  -6   7       35.91       31.13      3.45 o 
  -1  -6   7      305.46      310.26     15.55 o 
   0  -6   7       13.84       10.67      0.88 o 
   1  -6   7      331.33      335.58      6.98 o 
   2  -6   7      151.25      153.17      3.68 o 
   3  -6   7       41.79       39.85      2.12 o 
   4  -6   7        2.00        2.15      0.61 o 
   5  -6   7       17.26       18.72      2.23 o 
   6  -6   7        0.01        0.28      0.57 o 
   7  -6   7       74.52       75.66      3.37 o 
   8  -6   7       88.43       87.08      3.27 o 
   9  -6   7        0.01       -0.10      0.79 o 
  -6  -5   7        7.02       13.16      3.38 o 
  -5  -5   7        1.04        2.13      1.76 o 
  -4  -5   7      134.02      130.60      5.32 o 
  -3  -5   7      208.21      200.38      7.40 o 
  -2  -5   7      118.54      120.35      4.56 o 
  -1  -5   7       80.51       78.19      4.58 o 
   0  -5   7     1104.26     1093.12     20.20 o 
   1  -5   7       71.72       64.16      2.10 o 
   2  -5   7      180.33      157.27      3.82 o 
   3  -5   7      321.88      295.95      6.48 o 
   4  -5   7        1.96        2.59      0.63 o 
   5  -5   7       71.16       57.62      3.06 o 
   6  -5   7        5.00        5.91      0.90 o 
   7  -5   7      128.25      133.68      3.91 o 
   8  -5   7       96.53       96.00      3.32 o 
   9  -5   7       51.39       56.30      2.66 o 
  10  -5   7       18.92       21.21      1.87 o 
  -7  -4   7        4.55        3.13      2.38 o 
  -6  -4   7       30.69       33.35      4.64 o 
  -5  -4   7        0.04       -0.50      1.25 o 
  -4  -4   7       81.75       74.21      3.94 o 
  -3  -4   7        0.29        0.98      0.87 o 
  -2  -4   7      236.64      244.99      7.40 o 
  -1  -4   7      392.30      381.79     10.05 o 
   0  -4   7      370.77      365.00      9.52 o 
   1  -4   7      587.13      567.22     15.29 o 
   2  -4   7       20.61       18.89      1.04 o 
   3  -4   7      140.35      142.53      4.17 o 
   4  -4   7       14.93       17.93      0.98 o 
   5  -4   7       23.79       25.19      1.44 o 
   6  -4   7       38.14       34.70      2.95 o 
   7  -4   7       31.00       33.48      1.81 o 
   8  -4   7       10.73        9.54      1.46 o 
   9  -4   7        3.51        5.23      1.09 o 
  10  -4   7       19.45       19.81      1.74 o 
  -7  -3   7        7.03        8.42      1.90 o 
  -6  -3   7       77.60       86.38      7.02 o 
  -5  -3   7      133.41      142.87      3.89 o 
  -4  -3   7       17.33       20.00      1.09 o 
  -3  -3   7        3.23        3.82      0.69 o 
  -2  -3   7      106.10      109.12      2.63 o 
  -1  -3   7     1536.23     1433.22     31.90 o 
   0  -3   7       12.59        9.96      1.01 o 
   1  -3   7       65.66       70.05      1.86 o 
   2  -3   7        0.86        0.68      0.30 o 
   3  -3   7      141.80      144.38      3.65 o 
   4  -3   7      103.89       95.07      2.53 o 
   5  -3   7      134.98      122.85      1.95 o 
   6  -3   7        3.36        3.63      0.65 o 
   7  -3   7       14.83       16.13      0.85 o 
   8  -3   7       66.36       67.31      1.70 o 
   9  -3   7        2.72        3.68      0.72 o 
  10  -3   7        5.97        8.13      1.02 o 
  -7  -2   7       12.87       16.67      3.13 o 
  -6  -2   7        7.70        8.39      4.83 o 
  -5  -2   7        0.00       -0.51      0.75 o 
  -4  -2   7        0.62        0.52      0.54 o 
  -3  -2   7        7.26        5.14      0.67 o 
  -2  -2   7      758.16      754.47     11.84 o 
  -1  -2   7      287.88      267.98      3.52 o 
   0  -2   7      314.19      298.88      3.60 o 
   1  -2   7       28.52       24.81      0.63 o 
   2  -2   7       71.39       71.01      1.22 o 
   3  -2   7       76.61       80.33      1.34 o 
   4  -2   7       18.45       19.92      0.52 o 
   5  -2   7      157.65      150.62      2.54 o 
   6  -2   7        0.45        0.52      0.26 o 
   7  -2   7      170.44      159.57      2.89 o 
   8  -2   7      188.64      183.86      3.31 o 
   9  -2   7        9.73       10.05      0.95 o 
  10  -2   7       20.13       18.56      1.94 o 
  11  -2   7        4.32        2.58      1.18 o 
  -7  -1   7        9.16       10.78      2.63 o 
  -6  -1   7       11.92       11.43      0.89 o 
  -5  -1   7       25.94       29.11      1.29 o 
  -4  -1   7       74.24       68.33      1.74 o 
  -3  -1   7     1481.06     1442.02     17.33 o 
  -2  -1   7       91.14       91.31      1.66 o 
  -1  -1   7       41.86       38.55      0.91 o 
   0  -1   7       29.40       30.28      0.69 o 
   1  -1   7       28.21       34.49      0.72 o 
   2  -1   7      133.88      130.82      1.95 o 
   3  -1   7       21.42       24.50      0.58 o 
   4  -1   7       18.43       15.34      0.55 o 
   5  -1   7       66.10       60.36      1.25 o 
   6  -1   7       18.54       17.81      0.70 o 
   7  -1   7      161.66      161.67      2.59 o 
   8  -1   7      165.23      162.68      2.87 o 
   9  -1   7        0.86       -0.03      0.44 o 
  10  -1   7        0.29        0.54      0.66 o 
  11  -1   7       28.57       24.41      1.79 o 
  -7   0   7        1.84        1.42      0.77 o 
  -6   0   7        4.54        3.45      0.96 o 
  -5   0   7        1.25        0.95      0.60 o 
  -4   0   7       15.02       11.90      0.75 o 
  -3   0   7     1164.57     1110.05     13.71 o 
  -2   0   7       24.70       22.76      1.01 o 
  -1   0   7       20.22       23.63      0.73 o 
   0   0   7      135.35      137.91      1.87 o 
   1   0   7      679.07      670.61      6.57 o 
   2   0   7       25.35       33.59      0.74 o 
   3   0   7        8.83        7.00      0.37 o 
   4   0   7        0.17       -0.17      0.17 o 
   5   0   7       20.28       19.16      0.71 o 
   6   0   7      397.36      382.62      5.00 o 
   7   0   7      258.46      244.59      3.56 o 
   8   0   7       55.01       56.17      1.41 o 
   9   0   7       26.15       29.26      1.64 o 
  10   0   7       30.76       35.74      1.98 o 
  11   0   7      124.71      128.82      6.69 o 
  -7   1   7        6.73        5.76      1.33 o 
  -6   1   7       13.99       13.04      1.23 o 
  -5   1   7        0.14        0.03      0.46 o 
  -4   1   7      205.40      197.69      3.83 o 
  -3   1   7      567.92      560.34      7.61 o 
  -2   1   7      128.86      117.67      2.29 o 
  -1   1   7       62.25       57.36      1.46 o 
   0   1   7      499.14      480.33      5.22 o 
   1   1   7      292.91      278.83      3.15 o 
   2   1   7       37.21       33.71      0.79 o 
   3   1   7       14.10       12.26      0.53 o 
   4   1   7       33.23       37.62      0.96 o 
   5   1   7       33.87       31.93      1.07 o 
   6   1   7      129.85      124.72      2.17 o 
   7   1   7      238.60      232.67      3.46 o 
   8   1   7        1.77        2.37      0.49 o 
   9   1   7       25.97       21.70      1.22 o 
  10   1   7        9.87        9.68      1.76 o 
  11   1   7        6.14        5.62      1.26 o 
  -7   2   7        2.62        1.55      0.79 o 
  -6   2   7        3.28        3.38      0.77 o 
  -5   2   7        1.31        0.01      0.49 o 
  -4   2   7      160.36      163.41      5.17 o 
  -3   2   7       87.42       88.42      2.18 o 
  -2   2   7       56.28       54.61      1.91 o 
  -1   2   7        4.24        4.13      0.41 o 
   0   2   7      524.79      499.04      5.48 o 
   1   2   7       78.04       80.85      1.39 o 
   2   2   7      269.16      294.77      3.25 o 
   3   2   7      427.34      450.65      5.23 o 
   4   2   7     1545.70     1499.01     16.56 o 
   5   2   7      383.11      332.07      4.43 o 
   6   2   7       97.91       89.20      1.96 o 
   7   2   7        0.60        0.49      0.37 o 
   8   2   7        0.01        0.38      0.43 o 
   9   2   7        0.01       -0.38      0.44 o 
  10   2   7      197.99      195.03      5.83 o 
  11   2   7        2.84        4.22      1.16 o 
  -6   3   7       16.91       15.64      1.35 o 
  -5   3   7        3.31        5.15      1.27 o 
  -4   3   7      277.54      285.30      4.70 o 
  -3   3   7        0.23       -0.17      0.35 o 
  -2   3   7        4.40        4.81      0.63 o 
  -1   3   7      159.78      162.44      2.67 o 
   0   3   7      431.51      419.03      5.13 o 
   1   3   7        0.17       -0.05      0.27 o 
   2   3   7      528.72      524.58      6.10 o 
   3   3   7        9.15       11.90      0.63 o 
   4   3   7       94.04      100.82      1.86 o 
   5   3   7       20.46       15.51      0.76 o 
   6   3   7       20.40       16.57      0.87 o 
   7   3   7        0.14       -0.23      0.30 o 
   8   3   7       29.97       28.57      3.14 o 
   9   3   7        5.20        3.35      0.67 o 
  10   3   7       20.19       16.33      1.55 o 
  11   3   7       32.63       32.40      2.26 o 
  -6   4   7        1.10        0.91      0.78 o 
  -5   4   7       10.31        9.26      1.97 o 
  -4   4   7      178.09      170.87      3.71 o 
  -3   4   7       11.59       11.83      0.76 o 
  -2   4   7      205.18      180.80      2.83 o 
  -1   4   7       28.31       22.26      0.90 o 
   0   4   7        0.14       -0.26      0.26 o 
   1   4   7       42.06       36.68      1.28 o 
   2   4   7        3.78        2.85      0.50 o 
   3   4   7     1328.47     1283.28     15.81 o 
   4   4   7      138.11      142.00      3.11 o 
   5   4   7      959.57      952.39     12.99 o 
   6   4   7      142.98      139.12      3.01 o 
   7   4   7        8.02       10.78      0.85 o 
   8   4   7       66.83       73.08      2.13 o 
   9   4   7       10.99       10.06      0.99 o 
  10   4   7        1.14       -0.34      0.66 o 
  11   4   7       17.58       15.55      4.07 o 
  -5   5   7      109.89      108.47      3.18 o 
  -4   5   7       31.03       26.52      1.53 o 
  -3   5   7        1.06        0.91      0.51 o 
  -2   5   7       18.77       12.04      0.76 o 
  -1   5   7       79.04       81.25      1.78 o 
   0   5   7        7.87        5.28      0.69 o 
   1   5   7      507.70      508.02      7.05 o 
   2   5   7       64.55       63.80      2.11 o 
   3   5   7      515.11      516.17      7.59 o 
   4   5   7        1.67        0.77      0.43 o 
   5   5   7       13.02       11.14      0.72 o 
   6   5   7       25.41       30.69      1.29 o 
   7   5   7      114.36      112.55      3.15 o 
   8   5   7       69.87       56.11      2.07 o 
   9   5   7       39.85       31.14      1.82 o 
  10   5   7       14.46       16.73      1.57 o 
  -5   6   7      124.99      124.34      4.45 o 
  -4   6   7       12.85       18.71      2.16 o 
  -3   6   7        0.25        0.43      0.65 o 
  -2   6   7        0.03       -0.10      0.58 o 
  -1   6   7        1.01        0.49      0.66 o 
   0   6   7      379.83      367.88      8.28 o 
   1   6   7      507.43      495.17     10.37 o 
   2   6   7      236.75      228.97      5.75 o 
   3   6   7      705.14      703.20     13.64 o 
   4   6   7       43.35       40.52      2.06 o 
   5   6   7        4.50        2.76      1.03 o 
   6   6   7       32.05       33.28      3.01 o 
   7   6   7        0.01        0.35      0.78 o 
   8   6   7        5.25        5.03      1.33 o 
   9   6   7       17.86       17.54      2.13 o 
  10   6   7        4.53        1.00      1.88 o 
  -4   7   7        1.40        1.94      0.89 o 
  -3   7   7       39.44       37.23      2.33 o 
  -2   7   7       10.02        6.05      1.43 o 
  -1   7   7       45.98       38.59      2.72 o 
   0   7   7       19.15       24.99      1.81 o 
   1   7   7        0.11        0.09      0.75 o 
   2   7   7       29.51       32.33      2.53 o 
   3   7   7        1.86        1.55      1.07 o 
   4   7   7      105.72       97.72      6.33 o 
   5   7   7        0.07       -0.25      1.00 o 
   6   7   7      165.84      162.22      8.02 o 
   7   7   7      141.04      137.54      5.27 o 
   8   7   7       61.34       50.65      3.23 o 
   9   7   7       20.02       18.86      2.21 o 
  10   7   7       10.69       12.29      3.01 o 
  -3   8   7        5.25        8.74      1.85 o 
  -2   8   7        0.04        0.96      1.10 o 
  -1   8   7        0.92        0.43      0.92 o 
   0   8   7       25.93       24.82      5.01 o 
   1   8   7       78.77       77.10      4.12 o 
   2   8   7      808.23      808.97     20.20 o 
   3   8   7       67.77       69.26      3.70 o 
   4   8   7        6.10        8.40      1.57 o 
   5   8   7      219.57      204.47      9.40 o 
   6   8   7       83.96       79.48      5.39 o 
   7   8   7       29.95       26.70      3.38 o 
   8   8   7       40.95       48.64      4.51 o 
   9   8   7       16.03       20.06      3.13 o 
  -2   9   7       78.81       88.58      4.93 o 
  -1   9   7       39.52       47.12      6.39 o 
   0   9   7        4.10        2.51      1.88 o 
   1   9   7       30.17       36.54      7.52 o 
   2   9   7      107.02      111.68      5.06 o 
   3   9   7       22.27       26.15      2.50 o 
   4   9   7      175.67      173.76      8.52 o 
   5   9   7        1.40        5.01      1.63 o 
   6   9   7       59.63       64.94      4.89 o 
   7   9   7        9.35       14.17      2.63 o 
   8   9   7       32.53       26.33      3.51 o 
  -1  10   7       15.71       19.35      2.57 o 
   0  10   7        0.73        1.82      1.19 o 
   1  10   7       48.66       52.68      8.27 o 
   2  10   7       12.00       13.50      2.26 o 
   3  10   7        0.79        0.50      1.13 o 
   4  10   7       11.90       14.67      2.63 o 
   5  10   7       27.43       28.21      3.38 o 
   6  10   7       28.81       33.47      3.64 o 
   7  10   7       29.71       36.98      4.01 o 
   1  11   7      154.87      163.24     17.86 o 
   2  11   7        7.58        6.39      2.13 o 
   3  11   7       16.12       17.68      2.76 o 
   4  11   7        0.98        0.75      1.38 o 
   5  11   7       24.35       21.81      3.13 o 
  -1 -10   8       33.81       40.62      3.51 o 
   0 -10   8       25.22       22.64      2.19 o 
   1 -10   8       87.53       93.66      4.45 o 
   2 -10   8        1.47        1.12      0.78 o 
   3 -10   8       25.62       26.21      2.80 o 
   4 -10   8       59.37       65.24      2.79 o 
  -3  -9   8       26.31       32.09      3.76 o 
  -2  -9   8        1.22       -1.13      1.13 o 
  -1  -9   8        6.32        5.34      2.82 o 
   0  -9   8       63.86       62.25      2.47 o 
   1  -9   8      107.89      110.55      4.28 o 
   2  -9   8        2.04        1.90      0.80 o 
   3  -9   8       13.75       15.38      1.36 o 
   4  -9   8       14.79       14.48      1.38 o 
   5  -9   8       22.55       21.99      1.68 o 
   6  -9   8        0.40       -0.49      0.77 o 
  -4  -8   8        1.10       -1.13      1.50 o 
  -3  -8   8        5.72       10.66      2.38 o 
  -2  -8   8       55.58       60.13      3.32 o 
  -1  -8   8       32.91       32.03      5.70 o 
   0  -8   8       76.06       81.44      2.85 o 
   1  -8   8        4.95        5.90      1.14 o 
   2  -8   8        0.25        0.36      0.69 o 
   3  -8   8       30.73       35.19      2.77 o 
   4  -8   8       18.23       24.62      1.68 o 
   5  -8   8       41.43       38.13      2.08 o 
   6  -8   8        0.02       -0.61      0.61 o 
   7  -8   8       24.49       25.82      1.95 o 
  -5  -7   8        0.19       -0.50      1.63 o 
  -4  -7   8        6.84        9.28      2.63 o 
  -3  -7   8        0.02        1.00      1.38 o 
  -2  -7   8        3.35        3.48      1.19 o 
  -1  -7   8       34.02       31.67      4.89 o 
   0  -7   8       90.92       97.97      3.18 o 
   1  -7   8       91.69       89.04      3.67 o 
   2  -7   8       22.59       23.22      1.81 o 
   3  -7   8      100.19       91.94      3.42 o 
   4  -7   8      213.74      208.01      5.30 o 
   5  -7   8       17.87       18.03      1.51 o 
   6  -7   8        0.27        0.66      0.71 o 
   7  -7   8       53.03       54.54      2.61 o 
   8  -7   8        0.06       -0.38      0.76 o 
  -5  -6   8        0.48        2.26      1.88 o 
  -4  -6   8        6.01        3.76      2.13 o 
  -3  -6   8       71.35       76.29      3.99 o 
  -2  -6   8       14.19       13.36      1.73 o 
  -1  -6   8      286.08      278.26      8.23 o 
   0  -6   8      195.38      194.68      5.00 o 
   1  -6   8       41.09       41.54      2.37 o 
   2  -6   8       12.04        9.55      1.69 o 
   3  -6   8        3.24        2.51      1.88 o 
   4  -6   8      166.44      155.75      4.17 o 
   5  -6   8       71.55       64.41      2.51 o 
   6  -6   8        7.31       11.84      1.29 o 
   7  -6   8      181.81      180.48      4.94 o 
   8  -6   8        7.56        8.19      1.30 o 
   9  -6   8        7.01        6.30      1.28 o 
  -6  -5   8        6.41        3.89      2.51 o 
  -5  -5   8        7.74        7.52      2.76 o 
  -4  -5   8       71.93       79.73      4.30 o 
  -3  -5   8       66.98       70.97      3.81 o 
  -2  -5   8      175.53      182.59      7.46 o 
  -1  -5   8      381.94      364.51     10.10 o 
   0  -5   8        1.71        2.09      0.91 o 
   1  -5   8      167.25      161.39      5.35 o 
   2  -5   8       90.95       82.42      8.34 o 
   3  -5   8       17.77       17.89      1.57 o 
   4  -5   8        0.53        0.98      0.94 o 
   5  -5   8        1.19        0.71      0.55 o 
   6  -5   8       48.49       48.34      2.20 o 
   7  -5   8       43.61       48.57      4.27 o 
   8  -5   8        6.61        7.17      1.20 o 
   9  -5   8       17.47       20.62      1.79 o 
  -6  -4   8       27.83       20.81      4.26 o 
  -5  -4   8       28.61       39.24      4.89 o 
  -4  -4   8       47.46       50.67      3.55 o 
  -3  -4   8       17.48       20.39      2.22 o 
  -2  -4   8       53.32       50.46      3.06 o 
  -1  -4   8      545.09      505.96     13.07 o 
   0  -4   8       18.53       16.69      1.35 o 
   1  -4   8      104.02      100.77      3.94 o 
   2  -4   8       43.83       44.03      3.07 o 
   3  -4   8      201.44      186.19      6.46 o 
   4  -4   8      208.39      187.04      5.08 o 
   5  -4   8       97.76       88.52      3.96 o 
   6  -4   8      128.06      119.93      5.42 o 
   7  -4   8       49.45       48.90      2.73 o 
   8  -4   8       57.30       64.89      3.08 o 
   9  -4   8      133.56      135.68      4.20 o 
  10  -4   8       47.87       47.94      2.56 o 
  -6  -3   8        6.92        9.28      3.26 o 
  -5  -3   8        5.42        5.88      2.01 o 
  -4  -3   8       18.81       23.15      1.19 o 
  -3  -3   8       14.71       17.53      1.57 o 
  -2  -3   8      705.73      675.92     17.10 o 
  -1  -3   8      570.46      559.06     14.27 o 
   0  -3   8      170.16      157.99      4.37 o 
   1  -3   8       68.19       60.71      3.13 o 
   2  -3   8      469.80      436.64      9.07 o 
   3  -3   8      316.19      288.46      6.48 o 
   4  -3   8       87.01       77.85      2.55 o 
   5  -3   8      100.78      100.04      2.31 o 
   6  -3   8       55.91       59.97      2.30 o 
   7  -3   8       23.76       23.40      1.03 o 
   8  -3   8        2.56        2.01      0.49 o 
   9  -3   8       14.96       17.08      1.24 o 
  10  -3   8       18.65       17.49      1.32 o 
  -6  -2   8       23.40       27.96      3.64 o 
  -5  -2   8       17.98       15.84      1.82 o 
  -4  -2   8      163.18      165.51      5.05 o 
  -3  -2   8      135.52      129.26      3.16 o 
  -2  -2   8      237.48      233.42      4.61 o 
  -1  -2   8       22.32       23.01      1.06 o 
   0  -2   8        0.34       -0.20      0.31 o 
   1  -2   8        0.02        0.47      0.28 o 
   2  -2   8        0.03        0.51      0.23 o 
   3  -2   8        0.03        0.00      0.26 o 
   4  -2   8       14.61       17.01      0.72 o 
   5  -2   8        0.06        0.04      0.25 o 
   6  -2   8      433.80      438.15      7.45 o 
   7  -2   8        4.77        6.12      0.60 o 
   8  -2   8       11.54       10.52      1.01 o 
   9  -2   8        1.55        1.39      0.64 o 
  10  -2   8        4.85        6.40      1.94 o 
  -6  -1   8       11.56        9.00      1.93 o 
  -5  -1   8       24.73       26.39      2.44 o 
  -4  -1   8       71.89       76.46      2.55 o 
  -3  -1   8       16.52       16.31      0.85 o 
  -2  -1   8      108.21      118.06      2.65 o 
  -1  -1   8       30.99       27.58      0.89 o 
   0  -1   8       47.64       49.97      1.43 o 
   1  -1   8      550.82      511.16      6.15 o 
   2  -1   8      276.70      275.06      3.81 o 
   3  -1   8        2.60        2.98      0.31 o 
   4  -1   8       11.61       12.70      0.58 o 
   5  -1   8      369.20      365.56      4.76 o 
   6  -1   8        1.00        0.85      0.31 o 
   7  -1   8       38.62       35.51      1.11 o 
   8  -1   8       15.90       17.30      0.83 o 
   9  -1   8       25.84       26.65      1.44 o 
  10  -1   8       95.74       90.34      2.90 o 
  11  -1   8        0.83        0.40      0.92 o 
  -6   0   8        2.34        2.57      1.08 o 
  -5   0   8       80.96       87.76      2.83 o 
  -4   0   8       31.35       27.89      1.41 o 
  -3   0   8       33.31       29.70      1.26 o 
  -2   0   8      282.53      266.54      4.12 o 
  -1   0   8      280.58      279.69      4.18 o 
   0   0   8      373.95      370.32      5.13 o 
   1   0   8       20.23       16.45      0.68 o 
   2   0   8        1.92        1.12      0.44 o 
   3   0   8        6.68        5.59      0.45 o 
   4   0   8      258.94      256.61      4.11 o 
   5   0   8      981.27      976.56     11.39 o 
   6   0   8        1.26        2.04      0.39 o 
   7   0   8       13.68        9.84      0.64 o 
   8   0   8        2.38        3.19      0.64 o 
   9   0   8       24.61       27.03      2.38 o 
  10   0   8      133.99      128.17      3.89 o 
  11   0   8        4.82        6.52      2.07 o 
  -6   1   8        0.01       -0.03      1.01 o 
  -5   1   8       24.59       24.32      1.58 o 
  -4   1   8       24.88       18.98      1.50 o 
  -3   1   8       52.25       60.25      1.76 o 
  -2   1   8       16.99       17.08      1.01 o 
  -1   1   8      662.70      593.16      7.86 o 
   0   1   8      302.84      295.16      4.38 o 
   1   1   8       19.54       13.06      0.71 o 
   2   1   8       24.27       21.01      0.73 o 
   3   1   8        0.62        0.84      0.29 o 
   4   1   8      151.26      144.59      2.53 o 
   5   1   8       34.11       33.69      1.11 o 
   6   1   8       70.88       74.67      1.73 o 
   7   1   8       45.62       43.16      1.31 o 
   8   1   8       21.34       19.67      1.02 o 
   9   1   8      147.56      140.33      4.53 o 
  10   1   8       41.22       37.01      2.28 o 
  11   1   8        1.46        0.13      0.83 o 
  -6   2   8       18.60       22.41      1.66 o 
  -5   2   8        0.98       -0.06      0.66 o 
  -4   2   8        1.46        1.04      0.55 o 
  -3   2   8       51.02       48.48      1.86 o 
  -2   2   8       43.20       47.07      1.86 o 
  -1   2   8      264.69      253.44      4.05 o 
   0   2   8        5.66        3.73      0.45 o 
   1   2   8       16.40       18.69      0.74 o 
   2   2   8      255.68      241.70      3.14 o 
   3   2   8     1259.29     1207.23     14.82 o 
   4   2   8      447.62      428.14      5.95 o 
   5   2   8      233.99      230.32      3.43 o 
   6   2   8      156.61      152.03      2.74 o 
   7   2   8        0.17       -0.23      0.34 o 
   8   2   8       39.45       37.32      1.66 o 
   9   2   8      148.91      153.35      4.91 o 
  10   2   8       12.24       10.60      2.19 o 
  11   2   8        0.00        0.87      0.87 o 
  -5   3   8       16.81       16.48      1.70 o 
  -4   3   8       13.54       12.71      1.46 o 
  -3   3   8       33.80       37.29      1.47 o 
  -2   3   8       39.93       32.99      1.34 o 
  -1   3   8      169.39      169.48      3.33 o 
   0   3   8       19.30       19.36      0.94 o 
   1   3   8      237.57      214.34      3.27 o 
   2   3   8      331.22      316.89      4.45 o 
   3   3   8        0.16        0.42      0.33 o 
   4   3   8      361.41      352.93      5.58 o 
   5   3   8        2.04        2.97      0.50 o 
   6   3   8      155.71      151.41      3.00 o 
   7   3   8        0.79        1.81      0.69 o 
   8   3   8       33.71       32.10      1.83 o 
   9   3   8       49.64       47.17      1.97 o 
  10   3   8        2.64       -0.23      0.81 o 
  11   3   8        9.96       10.15      1.46 o 
  -5   4   8       16.34       17.04      1.54 o 
  -4   4   8       10.69       11.46      1.61 o 
  -3   4   8       20.21       24.51      1.94 o 
  -2   4   8       78.48       83.72      2.24 o 
  -1   4   8        1.72        1.54      0.42 o 
   0   4   8       11.27        9.26      0.85 o 
   1   4   8       37.35       37.01      1.31 o 
   2   4   8      696.84      671.57      8.97 o 
   3   4   8        4.42        3.78      0.84 o 
   4   4   8     1342.64     1320.69     17.66 o 
   5   4   8        1.73        2.36      0.57 o 
   6   4   8      332.43      344.35      5.56 o 
   7   4   8        0.02       -0.13      0.40 o 
   8   4   8       26.26       29.22      2.60 o 
   9   4   8        0.03        0.33      0.56 o 
  10   4   8        0.52        1.16      0.85 o 
  -5   5   8       11.80       12.69      1.26 o 
  -4   5   8       27.46       28.33      1.96 o 
  -3   5   8        0.10       -0.02      0.68 o 
  -2   5   8       22.75       22.20      1.56 o 
  -1   5   8       37.59       33.45      1.19 o 
   0   5   8       13.18       10.56      0.87 o 
   1   5   8       62.32       58.37      1.62 o 
   2   5   8        1.44        1.17      0.48 o 
   3   5   8       69.99       70.27      1.92 o 
   4   5   8       52.83       51.12      1.60 o 
   5   5   8       21.53       21.08      1.03 o 
   6   5   8        7.45        8.98      0.82 o 
   7   5   8       50.92       49.01      2.03 o 
   8   5   8       95.12       87.85      4.89 o 
   9   5   8        0.75        0.50      0.66 o 
  10   5   8        6.36        9.44      1.94 o 
  -4   6   8       22.63       22.33      1.98 o 
  -3   6   8       89.18      101.70      3.85 o 
  -2   6   8       14.90       14.20      1.12 o 
  -1   6   8       10.54        8.27      0.94 o 
   0   6   8       22.15       17.96      1.15 o 
   1   6   8       23.26       26.71      1.34 o 
   2   6   8        0.44       -0.44      0.44 o 
   3   6   8      627.72      615.60     10.13 o 
   4   6   8        3.78        2.39      0.69 o 
   5   6   8      291.11      299.06      5.57 o 
   6   6   8        4.14        5.11      1.50 o 
   7   6   8      117.82      119.75     16.42 o 
   8   6   8      152.03      162.15      6.07 o 
   9   6   8       26.53       20.06      3.26 o 
  10   6   8        9.53       15.67      3.13 o 
  -3   7   8       35.06       31.71      2.85 o 
  -2   7   8       17.82       19.22      1.80 o 
  -1   7   8       15.94       14.01      1.59 o 
   0   7   8       52.27       54.23      4.33 o 
   1   7   8       22.46       24.31      3.19 o 
   2   7   8       45.65       44.26      2.45 o 
   3   7   8       26.03       26.08      1.93 o 
   4   7   8        6.83        6.48      1.20 o 
   5   7   8      252.78      264.51      7.98 o 
   6   7   8       31.71       30.25      5.64 o 
   7   7   8        3.19        2.45      1.20 o 
   8   7   8        3.71        3.25      1.28 o 
   9   7   8       12.69       24.62      5.52 o 
  -2   8   8       12.91       13.69      1.69 o 
  -1   8   8        5.41        3.52      1.57 o 
   0   8   8       52.43       58.65      6.14 o 
   1   8   8       31.68       30.34      4.26 o 
   2   8   8        8.84        8.29      2.44 o 
   3   8   8       50.13       50.71      3.40 o 
   4   8   8       10.26        8.44      3.01 o 
   5   8   8       59.33       68.58      5.14 o 
   6   8   8        0.09        0.38      1.25 o 
   7   8   8       65.09       66.69      5.27 o 
   8   8   8       59.02       61.05      5.14 o 
  -1   9   8       13.41       13.95      2.39 o 
   0   9   8       19.44       20.53      2.57 o 
   1   9   8        3.81        1.32      1.31 o 
   2   9   8       36.42       33.96      3.04 o 
   3   9   8       33.23       35.25      3.95 o 
   4   9   8      138.08      128.63      7.40 o 
   5   9   8       30.01       32.60      3.76 o 
   6   9   8       20.36       19.93      3.01 o 
   7   9   8       15.46       17.05      3.01 o 
   8   9   8       46.03       47.64      4.76 o 
   1  10   8        2.50        4.54      1.65 o 
   2  10   8       20.92       19.83      2.53 o 
   3  10   8        0.02       -0.88      1.13 o 
   4  10   8      125.28      136.02      7.77 o 
   5  10   8      152.44      147.81      8.27 o 
   6  10   8       22.89       25.95      3.51 o 
  -1  -9   9        3.58        3.84      1.32 o 
   0  -9   9       24.00       22.28      2.17 o 
   1  -9   9        9.98        9.63      3.26 o 
   2  -9   9        8.33        7.93      3.45 o 
   3  -9   9       41.12       46.61      3.14 o 
   4  -9   9       22.96       21.23      1.82 o 
   5  -9   9       33.54       37.41      2.26 o 
  -3  -8   9       51.51       49.90      4.89 o 
  -2  -8   9        4.19        6.27      2.13 o 
  -1  -8   9      145.25      151.61      9.15 o 
   0  -8   9        3.05        1.79      0.97 o 
   1  -8   9       36.63       33.24      2.41 o 
   2  -8   9       41.30       38.86      4.76 o 
   3  -8   9       35.16       33.13      2.71 o 
   4  -8   9        2.44        3.77      0.99 o 
   5  -8   9        6.58        5.49      1.25 o 
   6  -8   9       49.00       44.47      2.41 o 
  -3  -7   9        2.91        3.64      2.01 o 
  -2  -7   9        6.34        6.52      1.50 o 
  -1  -7   9       27.27       28.56      2.43 o 
   0  -7   9       52.38       47.28      2.30 o 
   1  -7   9        9.90       11.63      1.57 o 
   2  -7   9        5.07        6.23      2.70 o 
   3  -7   9       56.21       51.52      4.07 o 
   4  -7   9        8.63        5.24      1.06 o 
   5  -7   9        2.29        3.86      1.04 o 
   6  -7   9       56.35       59.29      3.08 o 
   7  -7   9        8.00        7.70      1.26 o 
  -4  -6   9       80.21       92.77      7.15 o 
  -3  -6   9        0.10        1.28      1.19 o 
  -2  -6   9       62.82       73.14      7.15 o 
  -1  -6   9       22.94       23.41      2.21 o 
   0  -6   9       17.65       17.64      1.48 o 
   1  -6   9        0.24       -0.25      0.69 o 
   2  -6   9       11.33       13.92      1.62 o 
   3  -6   9        3.70        6.75      1.23 o 
   4  -6   9       15.26       10.55      1.35 o 
   5  -6   9      110.52      109.20      3.95 o 
   6  -6   9       85.33       97.30      3.41 o 
   7  -6   9       13.60       11.10      2.23 o 
   8  -6   9        1.39        1.75      0.94 o 
  -4  -5   9       78.08       95.28      7.15 o 
  -3  -5   9        6.83        6.38      1.64 o 
  -2  -5   9       43.24       40.07      2.97 o 
  -1  -5   9        0.04        0.13      0.78 o 
   0  -5   9      120.72      119.01      4.78 o 
   1  -5   9       24.88       27.74      2.21 o 
   2  -5   9       44.94       48.13      3.57 o 
   3  -5   9        6.15        6.74      1.44 o 
   4  -5   9       16.46       15.13      2.30 o 
   5  -5   9       18.59       18.94      3.16 o 
   6  -5   9      389.16      382.37      9.11 o 
   7  -5   9       15.75       19.48      1.65 o 
   8  -5   9        2.69        1.96      1.03 o 
   9  -5   9       19.82       22.99      1.93 o 
  -5  -4   9       50.45       50.40      5.89 o 
  -4  -4   9       32.06       38.51      3.32 o 
  -3  -4   9       38.50       36.59      3.07 o 
  -2  -4   9      122.11      118.90      5.19 o 
  -1  -4   9       18.99       17.15      1.94 o 
   0  -4   9        6.01        5.99      1.28 o 
   1  -4   9      175.54      161.64      5.67 o 
   2  -4   9      297.57      279.55      8.23 o 
   3  -4   9      369.76      336.64      9.38 o 
   4  -4   9        6.36        4.75      1.14 o 
   5  -4   9        0.35        1.01      0.70 o 
   6  -4   9       28.78       26.65      1.91 o 
   7  -4   9       57.30       65.43      5.76 o 
   8  -4   9        0.52       -0.26      0.73 o 
   9  -4   9       21.01       23.98      2.06 o 
  -5  -3   9      108.22      110.95      8.40 o 
  -4  -3   9        3.37        3.01      1.41 o 
  -3  -3   9        5.24        6.65      1.66 o 
  -2  -3   9      141.20      137.62     11.09 o 
  -1  -3   9        0.33        1.28      0.93 o 
   0  -3   9       20.13       19.00      1.90 o 
   1  -3   9      119.31      114.60      3.71 o 
   2  -3   9       32.90       33.14      2.35 o 
   3  -3   9       10.71       11.91      1.46 o 
   4  -3   9       50.98       46.27      2.61 o 
   5  -3   9      272.30      267.08      6.77 o 
   6  -3   9        5.33        9.67      1.23 o 
   7  -3   9       17.37       16.16      1.03 o 
   8  -3   9       32.93       36.64      2.32 o 
   9  -3   9       59.14       58.12      3.45 o 
  10  -3   9        4.48        5.97      1.08 o 
  -5  -2   9      142.26      156.41      5.44 o 
  -4  -2   9        0.90        0.06      0.88 o 
  -3  -2   9        3.02        4.25      1.07 o 
  -2  -2   9        7.53       10.68      0.86 o 
  -1  -2   9       10.59        7.57      0.81 o 
   0  -2   9      246.04      231.94      4.44 o 
   1  -2   9      663.74      661.14      9.50 o 
   2  -2   9      691.17      629.91      9.96 o 
   3  -2   9       82.20       80.41      2.00 o 
   4  -2   9      667.65      636.27     10.04 o 
   5  -2   9      348.40      347.08      5.57 o 
   6  -2   9       22.59       23.03      0.98 o 
   7  -2   9       61.64       60.73      2.60 o 
   8  -2   9        7.42        5.66      1.54 o 
   9  -2   9       11.43       11.82      1.19 o 
  10  -2   9        1.94        0.21      1.00 o 
  -5  -1   9       24.96       30.42      3.89 o 
  -4  -1   9        0.06        0.88      0.96 o 
  -3  -1   9       22.13       18.31      2.30 o 
  -2  -1   9      116.29      116.93      3.07 o 
  -1  -1   9        0.12        0.39      0.39 o 
   0  -1   9      380.24      347.75      7.61 o 
   1  -1   9       85.01       90.28      3.51 o 
   2  -1   9      138.61      137.48      2.42 o 
   3  -1   9      175.35      180.19      3.37 o 
   4  -1   9       48.66       40.60      1.08 o 
   5  -1   9       15.26       14.85      0.71 o 
   6  -1   9       14.50       12.09      0.66 o 
   7  -1   9       44.61       45.99      1.26 o 
   8  -1   9      165.20      161.41      3.23 o 
   9  -1   9        1.47        1.67      0.77 o 
  10  -1   9       13.80       15.16      1.82 o 
  -5   0   9        1.64        1.72      0.88 o 
  -4   0   9       19.39       22.37      1.35 o 
  -3   0   9       42.12       46.28      2.08 o 
  -2   0   9       69.83       74.72      3.11 o 
  -1   0   9       67.41       55.73      2.18 o 
   0   0   9        0.32        1.47      0.37 o 
   1   0   9       84.11       76.67      1.66 o 
   2   0   9        3.44        2.23      0.57 o 
   3   0   9      687.65      611.17      7.89 o 
   4   0   9      426.12      420.89      6.26 o 
   5   0   9      221.52      210.16      3.70 o 
   6   0   9      440.01      420.92      5.93 o 
   7   0   9       16.36       17.66      0.83 o 
   8   0   9       63.56       74.46      2.29 o 
   9   0   9       78.72       82.35      5.29 o 
  10   0   9        0.00        0.04      0.78 o 
  -5   1   9       42.86       52.17      2.29 o 
  -4   1   9        6.51        7.82      1.00 o 
  -3   1   9       90.87       92.48      3.26 o 
  -2   1   9        6.22        7.44      0.73 o 
  -1   1   9       37.26       25.23      1.05 o 
   0   1   9       27.51       30.95      1.13 o 
   1   1   9      136.34      146.09      2.67 o 
   2   1   9       89.52       90.02      1.98 o 
   3   1   9      108.43      101.42      2.05 o 
   4   1   9       74.85       79.37      1.93 o 
   5   1   9       20.13       20.26      1.48 o 
   6   1   9      122.48      125.42      2.48 o 
   7   1   9      355.39      354.47      5.73 o 
   8   1   9      108.24      106.32      3.19 o 
   9   1   9        6.03        5.03      1.08 o 
  10   1   9        2.51        4.12      1.02 o 
  -5   2   9       10.69        9.48      1.21 o 
  -4   2   9        6.10        5.98      1.46 o 
  -3   2   9       54.56       60.42      2.33 o 
  -2   2   9       11.26        7.57      0.76 o 
  -1   2   9        6.20       14.69      1.10 o 
   0   2   9       74.99       69.88      2.26 o 
   1   2   9      971.43      834.86     10.69 o 
   2   2   9      210.92      213.77      3.54 o 
   3   2   9        1.10        1.33      0.39 o 
   4   2   9        9.21        9.26      0.75 o 
   5   2   9      505.31      471.98      7.16 o 
   6   2   9        0.56        0.90      0.54 o 
   7   2   9       25.13       26.57      1.61 o 
   8   2   9        1.74        2.73      0.68 o 
   9   2   9        0.35        1.55      0.83 o 
  10   2   9        3.74        3.24      1.05 o 
  -4   3   9       19.07       18.15      1.55 o 
  -3   3   9        0.07        2.49      0.81 o 
  -2   3   9        2.72        1.95      0.55 o 
  -1   3   9        1.63        2.23      0.61 o 
   0   3   9       30.03       35.11      1.38 o 
   1   3   9      287.22      259.42      4.52 o 
   2   3   9        8.45        7.13      0.69 o 
   3   3   9        0.39        0.90      0.46 o 
   4   3   9        2.37        1.73      0.55 o 
   5   3   9      175.61      186.16      5.32 o 
   6   3   9       34.12       30.85      1.37 o 
   7   3   9      148.92      139.85      3.24 o 
   8   3   9       10.21       13.35      1.79 o 
   9   3   9       20.69       21.33      1.76 o 
  10   3   9       37.69       38.18      2.38 o 
  -4   4   9       50.04       55.59      2.63 o 
  -3   4   9       38.17       41.62      2.23 o 
  -2   4   9       22.33       25.92      1.48 o 
  -1   4   9        2.23        2.98      0.61 o 
   0   4   9      150.38      128.30      2.89 o 
   1   4   9      106.55       96.89      2.38 o 
   2   4   9       10.36        9.90      0.78 o 
   3   4   9      424.74      413.07      7.86 o 
   4   4   9       68.88       71.32      1.99 o 
   5   4   9       83.12       87.66      4.13 o 
   6   4   9       64.22       65.77      2.08 o 
   7   4   9       62.84       61.78      2.23 o 
   8   4   9        4.10        5.15      1.04 o 
   9   4   9        0.07        0.62      0.81 o 
  10   4   9       40.04       47.34      2.57 o 
  -4   5   9        6.91        6.63      1.19 o 
  -3   5   9        5.89        2.99      0.93 o 
  -2   5   9       10.29       13.88      1.88 o 
  -1   5   9        0.19       -0.19      0.60 o 
   0   5   9      170.95      159.82      3.84 o 
   1   5   9        7.15        5.65      0.68 o 
   2   5   9       12.42       14.25      0.92 o 
   3   5   9        8.92        8.18      0.80 o 
   4   5   9       95.05       97.57      2.91 o 
   5   5   9       31.80       36.05      1.97 o 
   6   5   9      166.97      161.46      5.78 o 
   7   5   9      199.16      213.01      6.64 o 
   8   5   9      111.81      112.58      4.89 o 
   9   5   9        0.81        0.64      0.77 o 
  10   5   9       10.55       11.72      1.40 o 
  -3   6   9       16.25       18.26      2.23 o 
  -2   6   9        0.06        0.92      0.79 o 
  -1   6   9        9.99       11.99      1.28 o 
   0   6   9       34.17       36.54      1.71 o 
   1   6   9        4.96        5.03      0.80 o 
   2   6   9       14.50       13.97      1.81 o 
   3   6   9       49.79       48.78      2.27 o 
   4   6   9       25.85       27.14      1.85 o 
   5   6   9       14.71       17.55      1.18 o 
   6   6   9      250.95      249.52      5.61 o 
   7   6   9       64.89       72.40      2.44 o 
   8   6   9        5.95       11.91      2.76 o 
   9   6   9       32.50       40.74      4.39 o 
  -2   7   9        0.01        0.69      1.23 o 
  -1   7   9       83.12       89.54      4.61 o 
   0   7   9       17.41       17.38      1.80 o 
   1   7   9       31.82       31.63      3.82 o 
   2   7   9        0.33       -0.47      0.78 o 
   3   7   9        4.39        3.05      1.02 o 
   4   7   9        1.62        0.61      0.86 o 
   5   7   9       33.36       37.04      2.74 o 
   6   7   9       51.88       53.48      4.45 o 
   7   7   9      109.79      121.50      5.23 o 
   8   7   9        2.63        6.27      2.38 o 
   9   7   9       40.82       42.00      4.64 o 
  -1   8   9      101.07      113.40      6.63 o 
   0   8   9        1.50        0.55      0.98 o 
   1   8   9        0.47        0.24      0.92 o 
   2   8   9       21.29       26.04      2.16 o 
   3   8   9       12.42       13.72      2.17 o 
   4   8   9       10.42       12.20      2.05 o 
   5   8   9       70.99       73.59      5.64 o 
   6   8   9       91.08       99.79      6.64 o 
   7   8   9      100.31      111.51      5.14 o 
   8   8   9       21.49       26.33      2.69 o 
   1   9   9        6.48        3.71      1.82 o 
   2   9   9       14.87       18.38      2.48 o 
   3   9   9        7.27        7.98      1.92 o 
   4   9   9       19.63       13.66      2.76 o 
   5   9   9       22.34       20.56      3.26 o 
   6   9   9        0.01        4.51      2.01 o 
  -1  -8  10        0.32        0.48      1.05 o 
   0  -8  10       18.08       15.79      3.76 o 
   1  -8  10        4.02        4.07      1.19 o 
   2  -8  10        4.20        3.30      1.14 o 
   3  -8  10        2.17        2.75      1.06 o 
   4  -8  10       54.37       64.63      3.53 o 
   5  -8  10      151.54      161.88      5.40 o 
  -2  -7  10       33.51       34.81      3.05 o 
  -1  -7  10        5.65        6.28      1.55 o 
   0  -7  10       61.08       68.32      4.83 o 
   1  -7  10       44.39       50.25      2.52 o 
   2  -7  10        2.32        2.41      1.11 o 
   3  -7  10        4.07        4.59      1.23 o 
   4  -7  10       48.79       47.07      2.67 o 
   5  -7  10       15.70       13.28      1.65 o 
   6  -7  10       24.90       29.88      3.23 o 
  -3  -6  10       76.31       76.52      4.56 o 
  -2  -6  10       28.04       31.56      3.51 o 
  -1  -6  10        3.94        0.98      1.05 o 
   0  -6  10        9.35       10.81      1.73 o 
   1  -6  10        0.80        1.05      0.72 o 
   2  -6  10       10.51        8.10      1.63 o 
   3  -6  10        3.68        1.49      0.90 o 
   4  -6  10      176.00      181.60      5.78 o 
   5  -6  10       63.09       63.41      3.82 o 
   6  -6  10       31.00       34.73      2.42 o 
   7  -6  10        4.58        5.72      2.32 o 
  -3  -5  10       22.68       24.07      2.84 o 
  -2  -5  10        5.11        5.44      1.55 o 
  -1  -5  10       24.89       27.73      4.64 o 
   0  -5  10       78.10       84.52      4.21 o 
   1  -5  10        4.68        4.46      1.47 o 
   2  -5  10       15.50       16.09      1.89 o 
   3  -5  10       51.31       54.12      3.07 o 
   4  -5  10       15.57       15.45      1.84 o 
   5  -5  10       13.03        9.06      1.41 o 
   6  -5  10       25.83       22.46      1.93 o 
   7  -5  10       13.89       15.20      1.73 o 
   8  -5  10        0.00        0.37      0.89 o 
  -4  -4  10       22.50       22.19      2.97 o 
  -3  -4  10       35.72       38.11      7.21 o 
  -2  -4  10       19.18       23.40      2.57 o 
  -1  -4  10       45.31       37.94      3.01 o 
   0  -4  10       33.64       24.70      2.35 o 
   1  -4  10        0.56        0.94      0.72 o 
   2  -4  10        3.17        2.83      1.05 o 
   3  -4  10      111.33      111.56      4.64 o 
   4  -4  10       55.11       59.93      5.08 o 
   5  -4  10       52.12       53.21      2.91 o 
   6  -4  10       32.11       31.73      2.20 o 
   7  -4  10        0.48        0.56      0.84 o 
   8  -4  10       95.69       90.99      4.20 o 
   9  -4  10        0.02       -0.24      0.92 o 
  -4  -3  10       10.11        9.26      2.21 o 
  -3  -3  10        0.02       -0.13      1.63 o 
  -2  -3  10       45.77       51.68      3.63 o 
  -1  -3  10       37.49       33.27      2.83 o 
   0  -3  10       60.02       46.43      5.89 o 
   1  -3  10        3.44        2.09      0.80 o 
   2  -3  10       10.09       11.79      1.73 o 
   3  -3  10      195.50      190.24      6.51 o 
   4  -3  10      175.20      158.74      5.71 o 
   5  -3  10       43.84       39.07      2.35 o 
   6  -3  10        0.89       -0.41      0.66 o 
   7  -3  10       70.76       68.38      3.14 o 
   8  -3  10       11.58       11.55      1.53 o 
   9  -3  10        0.80        0.15      0.90 o 
  -4  -2  10       13.04       14.07      1.89 o 
  -3  -2  10       22.08       22.69      2.01 o 
  -2  -2  10        5.41        6.56      1.23 o 
  -1  -2  10       48.26       50.76      3.45 o 
   0  -2  10       58.31       58.89      2.10 o 
   1  -2  10      164.84      159.11      3.61 o 
   2  -2  10        4.70        5.04      1.23 o 
   3  -2  10      292.95      275.37      5.96 o 
   4  -2  10        7.98        7.18      1.63 o 
   5  -2  10       17.82       17.38      1.91 o 
   6  -2  10       71.98       67.14      2.49 o 
   7  -2  10        0.02        0.14      0.58 o 
   8  -2  10        7.45        7.21      1.01 o 
   9  -2  10       51.28       55.81      2.71 o 
  -4  -1  10        9.19        8.79      1.88 o 
  -3  -1  10       71.58       73.03      7.08 o 
  -2  -1  10        5.46        8.78      1.33 o 
  -1  -1  10       31.99       36.98      2.23 o 
   0  -1  10       24.30       28.21      1.36 o 
   1  -1  10       38.42       42.61      2.35 o 
   2  -1  10      144.42      134.43      2.87 o 
   3  -1  10      376.22      359.39      6.43 o 
   4  -1  10       46.33       44.58      1.61 o 
   5  -1  10      204.19      196.57      3.75 o 
   6  -1  10       46.22       42.36      1.73 o 
   7  -1  10      136.71      141.47      3.69 o 
   8  -1  10        9.22       10.22      1.13 o 
   9  -1  10        1.94        2.46      0.87 o 
  10  -1  10       20.82       27.46      2.88 o 
  -4   0  10       65.72       63.43      5.77 o 
  -3   0  10       15.17       15.36      1.08 o 
  -2   0  10        3.71        1.79      0.57 o 
  -1   0  10       12.35        9.95      0.80 o 
   0   0  10       75.44       69.53      1.78 o 
   1   0  10       12.19        8.94      1.10 o 
   2   0  10      787.32      699.13      9.17 o 
   3   0  10      170.80      178.99      3.25 o 
   4   0  10      161.29      159.01      3.69 o 
   5   0  10       22.83       22.78      1.31 o 
   6   0  10       46.72       47.40      1.76 o 
   7   0  10      133.05      131.87      2.93 o 
   8   0  10       12.91       11.62      1.03 o 
   9   0  10        8.00       10.29      1.09 o 
  10   0  10        1.08        5.28      1.13 o 
  -4   1  10        5.11        5.31      0.91 o 
  -3   1  10       14.35       15.59      1.29 o 
  -2   1  10       32.01       32.46      1.68 o 
  -1   1  10       32.97       31.38      1.95 o 
   0   1  10      222.77      219.29      3.70 o 
   1   1  10       64.10       52.04      1.59 o 
   2   1  10       91.87       86.64      2.39 o 
   3   1  10       25.63       27.43      1.23 o 
   4   1  10       14.79       14.49      1.46 o 
   5   1  10       75.59       63.05      1.67 o 
   6   1  10       26.27       23.81      1.18 o 
   7   1  10       48.66       50.41      2.13 o 
   8   1  10       63.92       50.22      2.14 o 
   9   1  10       49.62       55.84      2.74 o 
  10   1  10      107.11      116.30      5.70 o 
  -4   2  10        3.05        2.95      0.92 o 
  -3   2  10       30.29       35.01      2.80 o 
  -2   2  10      124.74      137.99      4.86 o 
  -1   2  10       61.81       66.03      2.23 o 
   0   2  10      102.98       99.28      2.51 o 
   1   2  10       33.41       27.00      1.20 o 
   2   2  10        9.41        9.80      0.85 o 
   3   2  10        5.56        3.53      0.64 o 
   4   2  10        3.96        3.24      0.62 o 
   5   2  10      231.76      227.99      4.55 o 
   6   2  10      262.93      271.25      7.69 o 
   7   2  10       15.92       17.96      1.40 o 
   8   2  10      112.05      119.02      4.19 o 
   9   2  10      229.97      239.18      6.81 o 
  10   2  10       19.26       16.55      1.68 o 
  -3   3  10       15.12       13.99      1.67 o 
  -2   3  10       33.25       31.98      3.25 o 
  -1   3  10       71.49       71.89      2.79 o 
   0   3  10       53.22       41.21      1.56 o 
   1   3  10       52.20       51.56      1.92 o 
   2   3  10       78.46       74.79      2.05 o 
   3   3  10      209.17      204.94      4.31 o 
   4   3  10       46.75       50.28      1.82 o 
   5   3  10        0.37        0.07      0.42 o 
   6   3  10        1.27        0.15      0.78 o 
   7   3  10        6.30        3.64      0.89 o 
   8   3  10        4.58        4.04      1.11 o 
   9   3  10       85.12      100.04      4.70 o 
  10   3  10        2.50        2.87      2.26 o 
  -3   4  10       88.06      103.48      5.66 o 
  -2   4  10       31.77       34.04      3.00 o 
  -1   4  10       10.01        6.92      1.56 o 
   0   4  10        0.45        1.24      0.62 o 
   1   4  10       44.56       47.23      1.68 o 
   2   4  10        4.82        2.09      0.64 o 
   3   4  10      139.02      131.64      3.86 o 
   4   4  10       26.57       28.12      1.47 o 
   5   4  10        0.04       -0.15      0.48 o 
   6   4  10       14.11       15.19      1.19 o 
   7   4  10       28.72       29.70      1.63 o 
   8   4  10      185.45      193.54      5.87 o 
   9   4  10       10.84       10.26      2.07 o 
  -2   5  10       44.46       48.99      2.68 o 
  -1   5  10       16.93       17.04      1.55 o 
   0   5  10        4.46        6.44      0.96 o 
   1   5  10       19.88       16.93      1.27 o 
   2   5  10       22.61       25.09      1.47 o 
   3   5  10       11.39       10.61      1.03 o 
   4   5  10       42.32       40.52      1.80 o 
   5   5  10       65.93       66.63      2.22 o 
   6   5  10       78.63       83.26      2.55 o 
   7   5  10      154.91      164.54      5.21 o 
   8   5  10       70.75       81.12      3.39 o 
   9   5  10       18.44       16.00      1.59 o 
  -2   6  10        9.40        8.61      1.49 o 
  -1   6  10       38.38       35.90      2.03 o 
   0   6  10       29.89       27.73      1.78 o 
   1   6  10        0.46        0.55      0.74 o 
   2   6  10       13.79       11.24      1.90 o 
   3   6  10        5.81        5.54      1.02 o 
   4   6  10       16.52       15.48      2.03 o 
   5   6  10      130.20      133.47      3.87 o 
   6   6  10      122.69      132.37      4.29 o 
   7   6  10        0.29        0.57      0.77 o 
   8   6  10       47.06       54.28      5.01 o 
  -1   7  10       31.98       34.35      4.83 o 
   0   7  10        0.14        1.58      1.29 o 
   1   7  10        4.68        7.10      1.76 o 
   2   7  10        4.34        2.44      1.35 o 
   3   7  10       13.23       14.31      1.73 o 
   4   7  10       19.23       20.23      2.09 o 
   5   7  10       23.19       25.22      2.44 o 
   6   7  10       79.25       88.51      6.27 o 
   7   7  10       32.42       30.46      4.01 o 
   8   7  10       52.64       67.95      5.77 o 
   1   8  10       10.08       13.56      2.27 o 
   2   8  10        5.31        6.73      1.44 o 
   3   8  10       29.55       32.73      2.46 o 
   4   8  10       14.44       17.45      2.58 o 
   5   8  10        9.78       11.59      1.95 o 
   6   8  10        2.10        0.29      1.17 o 
   0  -7  11       11.43        9.45      1.86 o 
   1  -7  11        0.01        0.10      0.79 o 
   2  -7  11       13.58       14.24      1.98 o 
   3  -7  11        0.34       -0.18      0.90 o 
   4  -7  11        0.07       -0.78      0.78 o 
   5  -7  11       45.60       51.61      3.07 o 
  -1  -6  11      105.70      109.83      5.41 o 
   0  -6  11       21.10       24.62      2.57 o 
   1  -6  11       13.63       15.56      3.55 o 
   2  -6  11       63.53       69.77      3.90 o 
   3  -6  11      101.52      107.83      4.89 o 
   4  -6  11        0.17       -0.74      0.78 o 
   5  -6  11       38.15       43.15      2.73 o 
   6  -6  11        3.34        2.82      1.70 o 
  -2  -5  11        0.05        0.33      1.23 o 
  -1  -5  11       96.59       96.97      7.40 o 
   0  -5  11       40.90       41.67      4.45 o 
   1  -5  11        0.01       -0.25      0.72 o 
   2  -5  11       26.38       30.19      2.65 o 
   3  -5  11       68.14       67.76      3.77 o 
   4  -5  11        0.93       -0.23      0.93 o 
   5  -5  11        0.83        0.47      0.88 o 
   6  -5  11       88.82       88.72      3.87 o 
   7  -5  11        0.57        1.71      1.07 o 
  -2  -4  11       59.19       65.75      4.39 o 
  -1  -4  11       30.87       33.08      3.10 o 
   0  -4  11        5.41        9.02      1.77 o 
   1  -4  11       27.96       27.86      6.83 o 
   2  -4  11      135.00      129.16      5.45 o 
   3  -4  11       22.67       21.27      3.13 o 
   4  -4  11      199.86      189.10      8.59 o 
   5  -4  11       42.92       44.51      2.67 o 
   6  -4  11        0.37        0.90      1.74 o 
   7  -4  11       20.46       21.68      2.08 o 
   8  -4  11        0.04       -0.10      0.90 o 
  -3  -3  11       19.36       21.30      4.26 o 
  -2  -3  11        1.60        1.82      1.42 o 
  -1  -3  11       92.88       98.41      8.90 o 
   0  -3  11        1.54        1.36      1.11 o 
   1  -3  11       78.47       74.39      4.08 o 
   2  -3  11      190.59      178.23      5.38 o 
   3  -3  11        4.50        3.77      1.23 o 
   4  -3  11        0.00       -0.06      0.80 o 
   5  -3  11       54.61       59.55      4.02 o 
   6  -3  11       17.29       19.90      2.46 o 
   7  -3  11        9.73       10.38      1.96 o 
   8  -3  11       21.79       22.61      2.13 o 
  -3  -2  11       15.40       17.35      2.01 o 
  -2  -2  11       11.77       15.41      2.53 o 
  -1  -2  11        0.76        2.24      1.41 o 
   0  -2  11        1.12        2.02      1.69 o 
   1  -2  11       25.35       19.89      1.18 o 
   2  -2  11      175.14      150.72      3.48 o 
   3  -2  11       17.37       14.95      0.98 o 
   4  -2  11       44.44       45.93      1.75 o 
   5  -2  11       24.27       29.30      2.14 o 
   6  -2  11       10.45       10.89      1.54 o 
   7  -2  11        0.47        0.55      0.67 o 
   8  -2  11        0.24        0.17      0.69 o 
   9  -2  11        5.68        5.39      1.18 o 
  -3  -1  11       40.02       42.03      7.40 o 
  -2  -1  11       44.27       52.81      2.99 o 
  -1  -1  11        3.16        1.15      0.86 o 
   0  -1  11        6.99        4.67      1.26 o 
   1  -1  11       87.65       91.28      3.39 o 
   2  -1  11       75.24       72.90      3.47 o 
   3  -1  11       16.92       18.32      1.52 o 
   4  -1  11        0.08       -0.57      0.57 o 
   5  -1  11      105.96      109.96      3.60 o 
   6  -1  11       22.85       23.45      1.54 o 
   7  -1  11       23.84       23.97      1.54 o 
   8  -1  11        1.94        3.43      1.01 o 
   9  -1  11        0.10        0.55      1.00 o 
  -3   0  11        7.23       10.15      2.04 o 
  -2   0  11        1.00        2.11      1.19 o 
  -1   0  11        1.08        2.55      1.25 o 
   0   0  11        0.74        1.19      0.74 o 
   1   0  11       70.69       65.94      2.28 o 
   2   0  11       94.33       99.03      4.02 o 
   3   0  11        8.87       12.48      0.87 o 
   4   0  11        7.20        7.55      1.02 o 
   5   0  11       82.51       82.82      2.32 o 
   6   0  11       10.20       11.01      0.85 o 
   7   0  11       32.94       33.43      1.62 o 
   8   0  11       19.98       23.69      1.39 o 
   9   0  11       17.76       16.80      2.26 o 
  -3   1  11       28.39       32.67      3.79 o 
  -2   1  11       44.00       46.07      2.88 o 
  -1   1  11        4.43        4.28      0.83 o 
   0   1  11        0.72       -0.23      0.54 o 
   1   1  11       41.45       39.79      1.85 o 
   2   1  11       20.77       23.88      1.29 o 
   3   1  11       12.06       14.23      0.98 o 
   4   1  11      168.59      162.98      4.20 o 
   5   1  11      185.65      189.90      5.15 o 
   6   1  11       79.92       77.96      2.68 o 
   7   1  11        2.31        2.06      0.75 o 
   8   1  11      171.49      169.59     10.30 o 
   9   1  11      161.44      167.86      7.27 o 
  -2   2  11       10.49        8.71      2.14 o 
  -1   2  11        2.56        3.50      0.82 o 
   0   2  11        2.27        1.34      0.64 o 
   1   2  11       90.90       75.79      2.39 o 
   2   2  11       39.86       38.37      1.67 o 
   3   2  11       12.65       10.81      1.16 o 
   4   2  11       79.56       75.61      2.74 o 
   5   2  11       48.70       48.39      2.15 o 
   6   2  11        0.12        0.26      0.69 o 
   7   2  11       15.46       16.90      1.60 o 
   8   2  11       20.92       27.53      2.08 o 
   9   2  11       71.74       73.48      3.32 o 
  -2   3  11        0.02        0.80      0.82 o 
  -1   3  11       18.44       15.08      1.46 o 
   0   3  11       72.68       74.36      2.90 o 
   1   3  11       82.59       84.77      3.08 o 
   2   3  11      104.54      114.13      3.64 o 
   3   3  11        2.89        1.09      0.69 o 
   4   3  11        6.86        8.72      1.14 o 
   5   3  11       12.28       12.26      1.28 o 
   6   3  11       20.43       21.30      1.56 o 
   7   3  11      156.67      150.16      4.32 o 
   8   3  11      374.24      379.09      9.63 o 
   9   3  11        7.50        5.83      1.29 o 
  -1   4  11       11.06        9.64      1.33 o 
   0   4  11      157.79      153.96      4.57 o 
   1   4  11       63.03       65.12      2.79 o 
   2   4  11        0.00        0.48      0.73 o 
   3   4  11        0.09        0.40      0.54 o 
   4   4  11       53.04       52.14      2.57 o 
   5   4  11       24.16       18.30      1.52 o 
   6   4  11       10.69        8.44      1.23 o 
   7   4  11      117.23      129.71      4.64 o 
   8   4  11        0.49        0.57      0.93 o 
   9   4  11        1.16        0.35      0.93 o 
  -1   5  11       10.01       13.60      1.52 o 
   0   5  11       15.36       12.84      2.17 o 
   1   5  11       53.08       58.36      2.67 o 
   2   5  11        0.02       -0.52      0.73 o 
   3   5  11       43.92       51.67      2.12 o 
   4   5  11        5.64        6.62      0.94 o 
   5   5  11       34.91       32.63      1.99 o 
   6   5  11       77.62       80.10      3.75 o 
   7   5  11       23.69       26.65      2.04 o 
   8   5  11        0.10        0.62      0.95 o 
   0   6  11      113.53      126.94      5.27 o 
   1   6  11       21.93       21.13      1.72 o 
   2   6  11        3.44        4.13      1.07 o 
   3   6  11       15.04       16.61      1.48 o 
   4   6  11       10.79        8.54      1.19 o 
   5   6  11        1.12        1.03      0.81 o 
   6   6  11       46.01       48.26      2.57 o 
   7   6  11       16.24       18.20      1.69 o 
   2   7  11       15.07       12.07      2.20 o 
   3   7  11       24.55       27.09      2.88 o 
   4   7  11        1.08        1.23      1.39 o 
   5   7  11        2.29       -0.75      1.63 o 
   6   7  11       35.41       49.02      4.89 o 
   2  -6  12        3.73        2.26      1.05 o 
   3  -6  12        2.09        2.96      1.76 o 
   1  -5  12       22.17       20.14      3.57 o 
   2  -5  12        6.52        5.31      1.27 o 
   3  -5  12       37.37       34.59      2.93 o 
   4  -5  12       50.30       47.48      3.41 o 
   5  -5  12        5.76        5.05      1.28 o 
   6  -5  12        0.02       -1.88      1.88 o 
   0  -4  12        2.92        2.01      1.88 o 
   1  -4  12       42.05       43.19      3.35 o 
   2  -4  12       43.85       47.23      2.81 o 
   3  -4  12        9.17        8.29      1.77 o 
   4  -4  12       73.81       81.86      6.39 o 
   5  -4  12       76.18       86.83      3.86 o 
   6  -4  12       20.43       23.97      2.37 o 
   7  -4  12        2.50        3.76      2.63 o 
  -1  -3  12       26.93       36.51      3.50 o 
   0  -3  12       51.07       50.60      8.09 o 
   1  -3  12       13.57       11.86      3.13 o 
   2  -3  12        3.03        1.90      1.07 o 
   3  -3  12       58.27       64.15      3.89 o 
   4  -3  12       42.59       44.94      5.39 o 
   5  -3  12        8.70        7.36      2.05 o 
   6  -3  12       34.66       38.01      4.91 o 
   7  -3  12        8.68        6.60      1.40 o 
  -1  -2  12        2.05        2.04      1.46 o 
   0  -2  12        6.20        6.18      1.77 o 
   1  -2  12       25.58       26.01      4.95 o 
   2  -2  12        0.30        0.13      0.90 o 
   3  -2  12      162.24      160.88      5.33 o 
   4  -2  12      161.33      161.53     10.22 o 
   5  -2  12       29.01       31.28      2.79 o 
   6  -2  12       29.51       28.75      2.34 o 
   7  -2  12       53.54       61.66      3.96 o 
   8  -2  12        9.07        9.80      1.32 o 
  -1  -1  12       30.83       34.53      4.07 o 
   0  -1  12        1.31        1.28      1.01 o 
   1  -1  12       13.75        9.93      1.44 o 
   2  -1  12        7.06        4.13      1.09 o 
   3  -1  12       75.64       74.09      4.90 o 
   4  -1  12       80.36       79.85      5.32 o 
   5  -1  12        6.51       10.14      1.31 o 
   6  -1  12       14.16       17.94      1.56 o 
   7  -1  12        7.39        9.31      1.37 o 
   8  -1  12        1.31        0.61      0.95 o 
  -1   0  12        6.40        4.46      1.55 o 
   0   0  12        0.02        2.00      1.14 o 
   1   0  12        7.73        4.50      1.44 o 
   2   0  12        9.74        7.25      1.29 o 
   3   0  12       80.20       86.45      3.46 o 
   4   0  12       22.10       20.13      1.73 o 
   5   0  12        0.29       -0.62      0.75 o 
   6   0  12       22.62       24.70      2.51 o 
   7   0  12       25.59       29.71      2.27 o 
   8   0  12       14.24       14.57      1.81 o 
  -1   1  12        0.02       -0.59      0.59 o 
   0   1  12        8.56       10.04      1.02 o 
   1   1  12        1.21        0.37      0.61 o 
   2   1  12       26.15       26.02      1.51 o 
   3   1  12       42.64       45.27      2.60 o 
   4   1  12      100.61      108.23      3.64 o 
   5   1  12        2.47        1.04      0.68 o 
   6   1  12        9.47        8.95      1.07 o 
   7   1  12        7.46        7.63      1.05 o 
   8   1  12        0.83        0.99      0.78 o 
  -1   2  12        0.58        0.23      0.75 o 
   0   2  12        9.39       10.23      1.76 o 
   1   2  12        6.60        7.92      1.38 o 
   2   2  12       47.01       51.74      3.71 o 
   3   2  12        0.08       -0.14      0.66 o 
   4   2  12       31.41       31.01      1.81 o 
   5   2  12        4.25        4.64      0.94 o 
   6   2  12       24.21       18.80      2.63 o 
   7   2  12       72.79       78.13      2.92 o 
   8   2  12        2.60        0.90      1.02 o 
   0   3  12       42.22       38.86      2.21 o 
   1   3  12        4.13        3.35      0.98 o 
   2   3  12        6.76        7.48      1.19 o 
   3   3  12       63.07       65.86      2.78 o 
   4   3  12       11.75       11.56      1.34 o 
   5   3  12       20.86       24.09      1.90 o 
   6   3  12       19.28       17.70      1.60 o 
   7   3  12       52.60       51.52      2.51 o 
   8   3  12        5.86        7.53      1.41 o 
   0   4  12       25.83       26.81      2.99 o 
   1   4  12       70.74       75.60      3.11 o 
   2   4  12        8.26       12.55      1.45 o 
   3   4  12       13.36       12.54      1.45 o 
   4   4  12       66.05       66.48      2.84 o 
   5   4  12        0.30       -0.69      0.69 o 
   6   4  12        3.54        1.78      0.86 o 
   7   4  12        0.04       -0.81      0.81 o 
   1   5  12       17.14       19.60      1.75 o 
   2   5  12      189.43      208.81      5.73 o 
   3   5  12       78.21       83.98      3.32 o 
   4   5  12       10.11       11.37      1.42 o 
   5   5  12        0.26        0.22      0.77 o 
   6   5  12        2.57        1.79      0.93 o 
   3   6  12       39.02       42.87      2.34 o 
   4   6  12        8.32       10.25      2.59 o 
   5   6  12        3.46        4.55      1.65 o 
   2  -3  13       18.54       16.30      2.53 o 
   3  -3  13       89.88      100.38      4.31 o 
   4  -3  13        0.09       -0.48      1.11 o 
   5  -3  13        7.55        6.39      1.54 o 
   1  -2  13        7.29       13.66      2.44 o 
   2  -2  13        9.46        5.79      1.80 o 
   3  -2  13       34.36       39.53      2.92 o 
   4  -2  13        6.22        3.43      1.59 o 
   5  -2  13       18.28       26.88      4.07 o 
   6  -2  13       34.02       39.46      2.93 o 
   1  -1  13        5.65        5.33      2.57 o 
   2  -1  13      173.35      186.01      5.73 o 
   3  -1  13        8.77        9.20      1.31 o 
   4  -1  13        1.66        1.65      1.56 o 
   5  -1  13      102.64      111.52      4.04 o 
   6  -1  13       96.89       93.74      3.79 o 
   1   0  13        0.63        2.58      1.35 o 
   2   0  13        8.13        5.56      1.53 o 
   3   0  13        6.56        8.44      1.61 o 
   4   0  13        2.05        0.01      0.99 o 
   5   0  13       92.39       91.48      4.28 o 
   6   0  13       35.12       33.31      2.57 o 
   1   1  13       81.94       79.88      4.45 o 
   2   1  13       20.55       27.70      1.53 o 
   3   1  13        0.40       -0.05      0.60 o 
   4   1  13       20.92       26.09      1.62 o 
   5   1  13       77.05       81.21      2.74 o 
   6   1  13        0.89        0.38      1.03 o 
   2   2  13       14.08       18.85      2.08 o 
   3   2  13        0.85        1.11      0.79 o 
   4   2  13        3.21        2.23      0.90 o 
   5   2  13       24.26       22.58      1.64 o 
   6   2  13       10.36       14.23      1.44 o 
   3   3  13        5.00        5.74      1.32 o 
   4   3  13       75.67       81.94      3.19 o 
   5   3  13        7.05        9.87      1.34 o 
                                                 
